# Supplementary material for: Distinct spatiotemporal patterns of cortical thinning in Alzheimer’s disease-type cognitive impairment and subcortical vascular cognitive impairment
Source: Commun Biol. 2024 Feb 17;7:198. doi: 10.1038/s42003-024-05787-5 (PMC10874406; doi:10.1038/s42003-024-05787-5)
Supplement: Supplementary file 4 — Supplementary Data [file 42003_2024_5787_MOESM4_ESM.xlsx]

## Sheet: SusTaIn_ADCI
					Clinical Variables				Zscore					SusTaIn Results
	Class	RID	No	Group	Age	Sex	Edu	ApoE	MedialTemporal	InferiorTemporal	PosteriorMedialParietal	LateralParietal	Frontal	Subtype	Stage
0	Normal	1	1	1	72	2	7	1	0.272735	-1.21421	0.443487	0.325433	0.770598	2	0
1	Normal	2	2	1	76	1	16	1	1.08173	0.05634	1.24337	1.0036	0.397038	1	2
2	Normal	3	3	1	72	2	16	1	1.06543	1.03531	-0.0192755	-0.296489	-0.342733	1	0
3	Normal	4	4	1	80	2	6	1	0.725497	0.234302	0.0919841	1.37523	3.95652	2	6
4	Normal	5	5	1	67	1	13	3	-0.593606	0.00467153	-0.280981	-0.0783639	-0.346133	2	0
5	Normal	6	6	1	72	1	16	1	-0.801307	-2.89496	-1.42709	-1.18784	-1.32437	2	0
6	Normal	7	7	1	69	2	16	1	-0.234859	0.901119	1.22578	0.564683	0.350341	2	1
7	Normal	8	8	1	65	2	12	1	0.27806	-1.53534	-0.306922	-0.650758	0.122455	1	0
8	Normal	9	9	1	78	2	12	1	1.34482	1.31742	0.949634	1.01859	0.86995	1	3
9	Normal	10	10	1	67	2	9	2	-0.0596818	-0.36841	0.261396	-0.27388	-0.385723	1	0
10	Normal	11	11	1	72	2	13	1	0.293202	-0.252901	0.106985	-0.205043	-0.0989056	1	0
11	Normal	12	12	1	76	1	16	1	-1.05143	0.0620055	-0.0922095	-0.683198	-0.312249	2	0
12	Normal	13	13	1	77	2	9	2	1.70934	1.99645	1.84026	2.43427	2.72543	1	8
13	Normal	14	14	1	78	1	8	3	-0.726308	-1.30665	0.0123044	0.555836	-0.192664	2	0
14	Normal	15	15	1	65	1	12	3	-2.0798	-1.9714	-1.22313	-0.639646	-1.03287	2	0
15	Normal	16	16	1	78	1	6	1	-1.46136	-0.827078	-1.15413	-1.17645	-1.20175	2	0
16	Normal	17	17	1	75	2	2	1	0.268971	1.15135	1.15918	0.563112	0.936129	1	2
17	Normal	18	18	1	73	1	6	1	0.810248	0.616454	1.22604	1.66627	1.27979	2	3
18	Normal	19	19	1	73	2	6	1	-0.112098	-0.328348	1.37413	1.14214	0.590006	2	1
19	Normal	20	20	1	76	1	9	1	2.24861	1.75543	1.90628	1.4773	1.62533	1	6
20	Normal	21	21	1	76	2	9	1	-0.0539127	-0.407161	1.02251	1.88357	0.122418	2	1
21	Normal	22	22	1	78	2	8	2	-0.244945	-0.188774	0.864835	0.735744	0.435802	2	0
22	Normal	23	23	1	75	2	9	1	1.5749	2.05252	2.10803	1.76186	1.80985	1	6
23	Normal	24	24	1	74	2	15	1	1.12611	1.85544	0.796829	2.49873	2.63732	2	7
24	Normal	25	25	1	67	2	0.5	3	-0.0727917	0.460837	0.0980912	-0.0448777	0.173758	1	0
25	Normal	26	26	1	71	2	1	1	-0.0299438	-0.785349	0.32949	0.450339	0.88463	2	0
26	Normal	27	27	1	68	2	0.5	1	-0.824521	-1.08013	0.228683	0.134186	-0.593076	2	0
27	Normal	28	28	1	73	1	12	1	1.97377	0.994206	0.674533	0.165369	0.444934	1	2
28	Normal	29	29	1	72	2	9	3	1.02587	1.89505	1.09083	0.559129	0.908957	1	3
29	Normal	30	30	1	69	2	6	1	-0.613724	-0.0464272	-0.678765	0.60568	0.303161	2	0
30	Normal	31	31	1	65	2	18	1	1.31672	0.31884	0.754513	0.429198	1.04353	1	1
31	Normal	32	32	1	76	2	16	1	0.606365	-0.29316	-0.39877	-0.289141	-0.600024	1	0
32	Normal	33	33	1	74	2	6	1	0.668896	0.841818	0.808854	0.869061	0.828519	1	2
33	Normal	34	34	1	68	2	6	2	-0.565539	-0.0769253	0.362872	-0.20412	0.269044	2	0
34	Normal	35	35	1	87	2	0.5	1	-1.615	-0.794935	-1.08461	-0.501742	-0.977932	2	0
35	Normal	36	36	1	72	1	6	1	0.922749	1.12871	0.0433309	-0.430243	0.0356086	1	0
36	Normal	37	37	1	76	1	3	1	-1.4277	-0.807887	-1.26057	-1.14802	-0.586117	2	0
37	Normal	38	38	1	65	2	3	1	-2.51056	-1.83856	-1.26245	-0.723728	-1.08934	2	0
38	Normal	39	39	1	69	2	7	1	-0.548688	-1.12902	0.82035	0.727471	1.32447	2	0
39	Normal	40	40	1	67	2	12	2	1.79913	1.70259	0.879958	0.333746	0.80899	1	3
40	Normal	41	41	1	77	2	9	3	0.220576	-0.0810689	-0.822546	0.195287	0.454411	1	0
41	Normal	42	42	1	75	2	3	1	0.228509	0.0588757	0.635169	0.569474	0.730059	2	0
42	Normal	43	43	1	68	2	16	1	0.107045	0.893607	1.26363	0.571852	0.0830069	1	1
43	Normal	44	44	1	71	1	16	1	1.27966	1.25019	-1.40166	0.00433172	0.168766	1	0
44	Normal	45	45	1	65	2	9	1	0.0541007	0.272161	-0.598936	-1.12896	-0.219054	1	0
45	Normal	46	46	1	70	2	18	1	0.407167	0.237699	0.588663	-0.267727	0.100144	1	0
46	Normal	47	47	1	73	2	12	1	0.344448	0.448494	0.0494803	-0.135876	-1.08698	1	0
47	Normal	48	48	1	85	1	16	1	0.773323	0.0292591	0.145142	0.0797987	0.00412459	1	0
48	Normal	49	49	1	79	2	14	1	1.60131	0.251394	1.3714	1.76771	1.30982	1	4
49	Normal	50	50	1	71	2	9	1	-1.15483	-1.02721	-1.89515	-0.918495	-0.533137	2	0
50	Normal	51	51	1	84	2	10	1	-0.429492	0.842603	-1.42271	0.225773	-1.24018	1	0
51	Normal	52	52	1	71	1	16	1	-0.503061	-0.540303	-0.0416564	0.058115	0.635775	2	0
52	Normal	53	53	1	78	2	9	2	1.88246	1.66999	1.24871	2.82499	3.27879	1	8
53	Normal	54	54	1	65	2	18	1	-0.750849	-0.691436	-0.525021	-0.228876	0.0792335	2	0
54	Normal	55	55	1	71	2	12	3	-0.811368	-0.133764	-0.793471	-0.400077	-0.81954	2	0
55	Normal	56	56	1	66	2	16	3	-0.0564239	0.556467	0.347769	-0.343303	-0.252536	1	0
56	Normal	57	57	1	54	1	16	1	-0.23095	0.0285248	-0.941969	-1.25082	-0.180847	1	0
57	Normal	58	58	1	78	2	12	1	2.85158	1.5433	0.370257	2.09127	2.76409	1	7
58	Normal	59	59	1	65	2	6	1	-0.25078	-0.978553	0.0667233	-0.0512158	-0.455786	2	0
59	Normal	60	60	1	65	2	18	1	-0.918181	-1.21556	-2.02191	-2.15709	-1.40314	1	0
60	Normal	61	61	1	70	1	16	1	-0.953078	-1.28797	-1.56868	-1.04906	-1.21728	1	0
61	Normal	62	62	1	66	2	9	1	-0.0168236	0.456086	0.0649547	-0.496617	-0.323127	1	0
62	Normal	63	63	1	61	2	16	3	-1.4269	-0.456886	-1.25235	-1.28188	-0.766744	2	0
63	Normal	64	64	1	66	2	6	1	0.364057	-0.976675	-0.195055	0.0550051	-0.353801	1	0
64	Normal	65	65	1	61	2	16	2	-0.600647	-0.0791087	-0.285574	-0.635406	-0.713517	1	0
65	Normal	66	66	1	72	1	6	1	-1.59605	-0.994386	-2.25508	-2.07992	-0.761976	1	0
66	Normal	67	67	1	64	1	12	3	0.146436	-0.888163	-0.462828	-0.568491	-1.14772	1	0
67	Normal	68	68	1	70	1	6	2	0.809497	0.982213	0.107396	0.172287	0.271745	1	1
68	Normal	69	69	1	72	1	9	1	-1.54993	-0.0615826	0.329821	-0.208804	-0.48771	2	0
69	Normal	70	70	1	68	1	6	3	-0.648298	0.286786	-0.492847	-0.180385	0.183572	2	0
70	Normal	71	71	1	62	1	6	3	-0.876503	-0.814415	-1.42306	-1.44569	-1.74534	1	0
71	Normal	72	72	1	55	1	15	1	-0.335855	-1.00607	-1.67272	-0.961494	-0.535756	1	0
72	Normal	73	73	1	80	2	3	1	-1.3641	0.279643	0.106554	-0.101619	-0.260393	2	0
73	Normal	74	74	1	77	2	16	3	1.02801	0.722322	0.000398291	0.973406	0.413247	1	1
74	Normal	75	75	1	59	2	12	1	-0.457993	-0.481351	-1.71138	-1.62163	-2.64994	1	0
75	Normal	76	76	1	60	1	9	1	-1.41502	-0.22762	-0.679324	-1.01546	-0.857849	2	0
76	Normal	77	77	1	72	1	9	1	-0.376932	-0.488306	-1.06163	-0.4208	-0.600529	1	0
77	Normal	78	78	1	72	2	6	1	-0.144719	0.61144	0.670127	1.98533	2.11607	2	3
78	Normal	79	79	1	74	2	12	1	0.341877	0.310864	-0.0217487	-0.427664	-0.50101	1	0
79	Normal	80	80	1	70	1	12	3	-2.36796	-1.17917	-1.7516	-1.62574	-1.25895	2	0
80	Normal	81	81	1	77	1	16	1	0.902592	0.792965	1.15393	-0.233471	0.359614	1	1
81	Normal	82	82	1	76	2	16	1	-0.451697	0.597728	0.0798003	0.203957	-0.0446051	2	0
82	Normal	83	83	1	67	2	16	3	0.991185	-0.668666	0.0808514	-0.0462805	-0.871934	1	0
83	Normal	84	84	1	62	1	9	1	0.0109164	-1.11959	-1.15251	-1.47663	-0.971904	1	0
84	Normal	85	85	1	68	2	16	1	-0.305057	-0.121198	0.380249	-0.530886	-0.919653	1	0
85	Normal	86	86	1	67	2	9	3	0.203241	-0.188344	1.43645	1.89297	2.17916	2	4
86	Normal	87	87	1	71	2	6	1	-0.75356	-0.486541	0.824001	0.29935	-0.376	2	0
87	Normal	88	88	1	67	2	6	1	-0.62006	-0.331212	-0.737618	-1.37572	-1.4402	1	0
88	Normal	89	89	1	67	2	12	1	0.79759	0.98613	0.966448	0.649005	-0.184278	1	1
89	Normal	90	90	1	75	1	6	1	0.285459	0.264361	0.348955	-0.160773	-0.458457	1	0
90	Normal	91	91	1	75	2	16	3	0.917533	1.34516	1.26252	1.07737	1.51231	1	4
91	Normal	92	92	1	74	2	11	1	0.384505	-0.200051	0.582941	1.50698	0.948656	2	1
92	Normal	93	93	1	75	2	0	1	0.61465	-0.031938	0.916172	0.177913	0.211634	1	0
93	Normal	94	94	1	77	1	16	1	-1.39504	0.0969852	0.205744	-0.0366872	-0.409537	2	0
94	Normal	95	95	1	34	1	16	1	0.23976	-0.343216	-1.2668	-1.84592	-1.15221	1	0
95	Normal	96	96	1	75	1	16	1	-1.25748	-2.8676	-0.500813	-0.663258	-1.27456	2	0
96	Normal	97	97	1	68	2	18	2	0.627378	1.31563	1.36836	1.28108	1.41719	2	4
97	Normal	98	98	1	57	2	12	1	0.291562	0.0227727	-2.95021	-0.506238	-0.759907	1	0
98	Normal	99	99	1	71	1	16	1	0.0808974	-0.48577	0.231842	0.473406	0.109961	2	0
99	Normal	100	100	1	64	2	12	1	0.0545779	0.318179	0.438246	-0.361435	-0.098813	1	0
100	Normal	101	101	1	81	2	16	1	1.66173	1.14083	1.54944	1.31084	1.73383	1	5
101	Normal	102	102	1	72	1	16	3	-0.88365	-1.54167	1.07558	1.57631	0.163304	2	0
102	Normal	103	103	1	68	2	16	1	2.03353	1.04352	1.28925	0.557312	1.53222	1	4
103	Normal	104	104	1	72	2	9	3	-1.09491	-0.837649	0.0913157	-1.37248	-2.24104	1	0
104	Normal	105	105	1	63	1	22	3	-0.507946	-0.296521	-1.15194	-0.968418	-1.4837	1	0
105	Normal	106	106	1	63	1	18	3	-0.0795075	-0.00101655	-0.387932	-0.648721	-0.266698	1	0
106	Normal	107	107	1	80	1	12	3	-2.33444	-0.149219	1.65805	1.75462	1.35916	2	2
107	Normal	108	108	1	64	2	9	1	-0.250472	-0.358791	0.129251	-0.24049	-0.171557	2	0
108	Normal	109	109	1	73	2	16	1	0.891906	0.747171	0.673882	-0.803378	-0.343531	1	0
109	Normal	110	110	1	80	2	16	1	3.31207	1.60502	2.82136	3.01384	3.1985	1	11
110	Normal	111	111	1	70	1	14	1	-0.707739	-1.06765	-0.557769	-0.825632	-0.301181	2	0
111	Normal	112	112	1	77	2	6	3	0.59431	2.28429	1.90179	1.90741	1.2722	2	5
112	Normal	113	113	1	68	2	12	1	0.266441	1.06592	-0.491875	-0.160259	0.490996	1	0
113	Normal	114	114	1	69	2	16	1	0.964656	1.20292	0.328911	-0.0227845	0.174834	1	1
114	Normal	115	115	1	70	2	12	3	0.506695	1.17632	0.331927	0.317892	0.521315	1	1
115	Normal	116	116	1	80	1	6	3	-2.59582	-0.741883	-2.13575	0.00914063	-2.23369	2	0
116	Normal	117	117	1	71	2	9	1	0.363345	0.315986	0.403532	0.082557	-0.103813	1	0
117	Normal	118	118	1	65	1	10	1	-0.265771	-0.215716	-0.641918	-1.23695	-0.28756	1	0
118	Normal	119	119	1	71	1	16	3	0.392058	-0.589463	-0.414709	0.200721	-0.20844	1	0
119	Normal	120	120	1	65	2	14	1	1.37827	2.06072	1.09889	0.936647	1.23004	1	4
120	Normal	121	121	1	85	2	6	3	-0.163936	1.28289	1.05752	2.66832	1.60201	2	5
121	Normal	122	122	1	65	1	16	1	2.14735	-0.212774	-0.548868	0.574665	0.946143	1	1
122	Normal	123	123	1	79	2	0.5	3	-0.151795	0.0130845	-0.761575	1.44698	0.743822	2	0
123	Normal	124	124	1	79	1	16	1	0.195662	0.888348	0.966531	0.645991	0.902428	2	2
124	Normal	125	125	1	70	2	14	2	1.68825	0.618904	0.337254	-0.912206	0.458581	1	1
125	Normal	126	126	1	72	1	18	1	0.544452	0.578157	1.25836	-0.236873	0.340918	1	1
126	Normal	127	127	1	74	2	12	3	1.02299	-0.552613	0.238839	0.711964	0.550649	1	0
127	Normal	128	128	1	77	1	12	1	0.00183703	-0.112755	-0.404979	-1.15472	-0.845151	1	0
128	Normal	129	129	1	60	1	16	1	-0.536457	-1.40387	-2.33079	-1.37371	-0.677117	1	0
129	Normal	130	130	1	74	1	6	3	-1.11323	-0.10323	-0.43757	-1.93755	-1.26843	1	0
130	Normal	131	131	1	70	2	6	1	0.896198	1.40118	0.910196	1.73646	1.8346	2	5
131	Normal	132	132	1	74	1	16	1	-1.11415	0.702245	1.13277	0.819608	1.05399	2	1
132	Normal	133	133	1	84	1	20	3	0.735189	0.101992	0.130205	0.203639	0.514702	1	0
133	Normal	134	134	1	67	2	16	1	-0.225531	-0.464192	0.684703	0.343643	1.12503	2	0
134	Normal	135	135	1	57	1	12	2	-2.83166	-3.0486	-1.80005	-0.778295	-0.503304	2	0
135	Normal	136	136	1	73	2	18	1	-0.297969	1.30534	-0.456484	-0.289489	0.260727	1	0
136	Normal	137	137	1	77	2	3	1	1.04886	1.52032	2.23757	1.68141	0.769352	1	5
137	Normal	138	138	1	83	1	14	1	-1.32565	0.279796	-0.954814	-0.0276843	0.120038	2	0
138	Normal	139	139	1	78	2	3	1	-1.53602	-0.786657	-0.195759	1.08336	-0.634504	2	0
139	Normal	140	140	1	84	2	12	2	0.645588	1.55365	2.5296	2.93167	1.72982	2	7
140	Normal	141	141	1	66	2	8	3	0.989454	0.610037	-0.0743034	0.135649	0.314662	1	0
141	Normal	142	142	1	67	2	12	1	1.05341	0.968407	-0.612293	-0.844148	-0.940303	1	0
142	Normal	143	143	1	76	2	7	1	1.62049	0.342023	0.34699	0.40681	-0.500125	1	1
143	Normal	144	144	1	56	2	3	1	-0.945744	0.570701	-0.230507	-0.691869	-0.743632	1	0
144	Normal	145	145	1	75	1	7	1	-0.699421	-1.28724	-0.733978	-1.55188	-0.512503	1	0
145	Normal	146	146	1	68	1	18	2	-0.190235	0.853827	1.2571	0.852895	0.923108	2	2
146	Normal	147	147	1	63	2	6	1	-0.417006	-0.240595	-0.22478	0.198929	-0.579181	2	0
147	Normal	148	148	1	55	2	12	1	0.624424	0.378961	-0.874763	-0.898449	-0.476477	1	0
148	Normal	149	149	1	56	2	16	1	0.132741	-0.413447	-0.693265	-0.208918	0.171108	1	0
149	Normal	150	150	1	60	2	16	3	0.27641	1.49056	0.682507	0.135007	0.165189	1	1
150	Normal	151	151	1	64	2	16	1	0.310032	-0.366347	-0.760088	-0.172032	0.106014	1	0
151	Normal	152	152	1	70	1	12	3	-1.06267	-0.8618	-1.60523	-1.11099	-0.200146	2	0
152	Normal	153	153	1	74	2	6	2	1.00477	0.567764	1.16808	0.688482	0.278951	1	2
153	Normal	154	154	1	60	2	6	1	0.377146	0.664529	0.37576	0.526827	0.763015	1	1
154	Normal	155	155	1	68	2	16	1	1.2387	0.0170088	-0.0484258	0.301585	0.239436	1	0
155	Normal	156	156	1	78	2	9	1	0.860753	1.00545	0.412381	0.537747	-0.31797	1	1
156	Normal	157	157	1	70	2	12	1	0.1943	0.497243	0.337847	0.268343	0.0364711	1	0
157	Normal	158	158	1	55	2	16	1	-0.511673	-0.510866	-0.224381	-0.545563	0.00641464	2	0
158	Normal	159	159	1	77	1	16	3	0.188497	0.361972	0.317687	0.343535	0.0689099	1	0
159	Normal	160	160	1	65	2	9	1	-0.537791	0.229369	0.356795	-0.288468	-0.113956	2	0
160	Normal	161	161	1	78	2	6	1	0.280943	1.31554	1.90565	0.901554	0.0479844	1	2
161	Normal	162	162	1	65	1	16	1	-0.400179	0.00134923	-0.908552	-0.00333566	-0.217141	1	0
162	Normal	163	163	1	56	2	18	1	0.457786	0.325468	0.990667	-0.32739	0.149689	1	0
163	Normal	164	164	1	66	2	9	1	-0.19236	0.153823	1.6398	2.42146	1.95166	2	4
164	Normal	165	165	1	55	1	9	1	-0.20209	-0.218435	-0.082996	-0.232172	0.255392	2	0
165	Normal	166	166	1	57	2	14	2	-0.0329603	-0.108709	0.508967	-0.40325	-0.606383	1	0
166	Normal	167	167	1	79	1	16	1	1.4391	1.62563	1.71482	0.772973	0.609935	1	4
167	Normal	168	168	1	55	2	9	2	-0.443846	0.630092	-0.0913904	-0.0908741	0.371041	2	0
168	Normal	169	169	1	75	2	0.5	1	-0.85241	-0.270098	0.116145	-0.395215	-0.618184	2	0
169	Normal	170	170	1	65	2	9	2	-0.166425	0.988561	-0.313334	0.169777	-0.64951	1	0
170	Normal	171	171	1	78	2	16	1	0.701403	2.43814	2.46187	3.29796	2.41529	1	9
171	Normal	172	172	1	72	2	15	1	-0.525321	-0.361247	0.731855	0.679837	0.803554	2	0
172	Normal	173	173	1	69	2	14	1	0.233049	1.21228	-0.419525	-0.746859	-0.615345	1	0
173	Normal	174	174	1	81	1	15	3	-0.606566	-0.501557	0.465097	0.664724	0.653024	2	0
174	Normal	175	175	1	65	2	12	1	0.558021	0.621365	1.55707	1.8362	2.08528	2	5
175	Normal	176	176	1	62	2	6	1	-0.133874	0.932672	0.321733	-0.405099	-0.624034	1	0
176	Normal	177	177	1	69	2	9	3	-0.651467	0.75045	0.516771	0.380686	0.148579	2	0
177	Normal	178	178	1	58	2	7	1	-1.58154	0.103936	-0.170904	-0.4405	-0.114564	2	0
178	Normal	179	179	1	70	1	16	1	-0.202405	-2.22353	-1.2301	-0.869514	-0.27967	2	0
179	Normal	180	180	1	61	2	12	2	0.0946012	0.303959	0.302977	1.64739	1.61074	2	2
180	Normal	181	181	1	71	2	2	1	0.562006	-0.172375	1.04707	0.635325	1.87194	2	2
181	Normal	182	182	1	76	1	8	1	0.572311	1.59338	0.371024	0.486995	0.427603	1	2
182	Normal	183	183	1	50	2	16	3	0.503565	0.988453	0.384435	0.417025	0.653047	1	1
183	Normal	184	184	1	68	1	18	2	-0.151102	-0.841751	-0.405685	-1.4253	-1.15563	1	0
184	Normal	185	185	1	70	2	12	1	0.534005	0.748808	-0.101966	-0.312036	-0.337412	1	0
185	Normal	186	186	1	63	1	13	3	-0.66762	-0.642945	-0.672085	-0.684203	-0.582073	2	0
186	Normal	187	187	1	74	1	18	1	-0.76681	-1.22133	-0.509706	-0.615052	-0.0970791	2	0
187	Normal	188	188	1	69	1	16	1	-1.33852	-1.04325	-0.775259	-0.921122	-0.456459	2	0
188	Normal	189	189	1	49	2	18	3	-0.109194	-0.679577	-0.338154	-0.056062	-0.368882	2	0
189	Normal	190	190	1	77	1	16	3	0.882894	-0.178394	-0.0267939	0.0255368	-0.357758	1	0
190	Normal	191	191	1	75	2	0.5	3	2.00672	0.920504	0.749103	1.22006	2.21717	1	5
191	Normal	192	192	1	72	2	6	3	0.0579819	-0.41891	-0.588428	-0.915643	-0.86479	1	0
192	Normal	193	193	1	74	1	16	1	0.0824214	0.289354	0.227054	-0.230532	-0.16512	1	0
193	Normal	194	194	1	75	1	18	3	-1.37745	-0.669599	-0.0645847	-0.0543907	-0.685534	2	0
194	Normal	195	195	1	69	2	18	2	-0.0762789	1.12372	0.713958	0.635334	0.5079	2	1
195	Normal	196	196	1	66	1	3	3	-1.24536	-1.05351	-1.57226	-1.25188	-1.0643	2	0
196	Normal	197	197	1	59	2	12	1	-0.853603	-0.745044	-0.522252	-1.01548	-1.56139	1	0
197	Normal	198	198	1	66	1	18	1	1.24648	-1.73236	-1.36816	-1.0356	-1.51686	1	0
198	Normal	199	199	1	72	1	18	1	-0.621706	-1.86093	-0.697173	-1.29374	-1.89194	1	0
199	Normal	200	200	1	60	1	9	1	-0.695491	-1.06848	-1.84495	-1.45778	-0.905389	1	0
200	Normal	201	201	1	59	1	12	2	-1.02621	-0.173483	-2.43616	-1.133	-1.66684	1	0
201	Normal	202	202	1	70	1	15	1	1.08822	2.00372	0.816125	0.724173	0.281469	1	3
202	Normal	203	203	1	76	2	0	1	-1.177	0.169757	-0.328604	-0.797229	-1.14627	2	0
203	Normal	204	204	1	76	1	16	1	-1.11669	-0.0600248	0.123378	-0.741873	-0.840557	2	0
204	Normal	205	205	1	71	2	6	1	-0.586017	-0.450449	0.770762	1.26614	1.44861	2	1
205	Normal	206	206	1	81	1	9	1	0.559888	-1.07619	0.80765	-0.326617	0.0393614	1	0
206	Normal	207	207	1	82	2	12	1	0.393109	1.76664	2.45366	2.52076	2.27285	2	7
207	Normal	208	208	1	73	1	12	1	0.0953497	-0.095632	0.438538	0.444266	0.687099	2	0
208	Normal	209	209	1	71	1	18	2	0.302756	0.240551	0.771385	-0.620817	-0.883621	1	0
209	Normal	210	210	1	71	2	16	1	1.83095	1.27264	0.85749	2.11617	1.60119	1	5
210	Normal	211	211	1	74	1	16	1	-2.04954	-1.09097	-0.612642	-0.411361	-0.395444	2	0
211	Normal	212	212	1	62	2	6	1	1.59753	0.0793274	-0.750606	-0.278978	-0.560797	1	0
212	Normal	213	213	1	65	2	0	3	-0.712029	-1.36503	-1.62544	-1.16393	-1.80458	1	0
213	Normal	214	214	1	55	2	6	1	0.584649	0.161454	1.1015	0.295103	0.596203	1	1
214	Normal	215	215	1	68	2	9	1	-0.655374	-0.976794	-2.62047	-1.27256	-1.50362	1	0
215	Normal	216	216	1	71	2	9	1	1.28037	0.155054	0.930293	0.944788	0.739318	1	2
216	Normal	217	217	1	77	2	12	1	-0.67601	0.0884003	0.297078	-0.143637	-0.400148	2	0
217	Normal	218	218	1	77	1	16	1	0.636712	1.55363	0.669341	0.859493	0.84401	1	2
218	Normal	219	219	1	77	1	22	1	-0.0561284	-1.59927	-1.63866	-1.75996	-1.7887	1	0
219	Normal	220	220	1	69	2	6	1	-0.801465	-0.423163	0.1722	0.23608	-0.0085911	2	0
220	Normal	221	221	1	83	1	14	1	0.329051	-0.226293	0.768245	0.501677	-0.863552	1	0
221	Normal	222	222	1	61	2	8	1	0.61343	1.05612	1.27472	1.30812	1.11118	2	3
222	Normal	223	223	1	76	1	16	1	-0.0257747	0.676103	-1.02257	0.479124	0.821505	1	0
223	Normal	224	224	1	75	2	16	1	-0.265328	1.45104	0.990209	0.731882	0.496597	2	2
224	Normal	225	225	1	69	2	14	1	-0.285026	0.384013	0.115226	-0.175418	-0.0673818	1	0
225	Normal	226	226	1	64	1	12	1	-0.00900427	0.194605	-0.579607	-0.950602	-0.872653	1	0
226	Normal	227	227	1	54	2	12	1	-0.0587754	1.04332	0.059979	-0.078359	0.664246	1	0
227	Normal	228	228	1	66	1	16	1	-0.0878669	-0.781144	-1.34854	-0.469726	-0.0353249	1	0
228	Normal	229	229	1	69	2	12	3	2.05172	0.470493	1.58183	1.0003	0.785199	1	3
229	Normal	230	230	1	80	1	18	1	-0.43846	-0.106326	-0.695119	0.470343	0.0236338	2	0
230	Normal	231	231	1	63	2	14	1	1.58359	1.1328	1.4509	0.345573	0.7525	1	3
231	Normal	232	232	1	62	1	16	1	-0.199246	-0.427023	-1.68654	-0.652505	-0.792316	1	0
232	Normal	233	233	1	66	2	12	1	0.0349744	0.893706	0.35937	0.496334	0.888265	2	1
233	Normal	234	234	1	67	1	16	1	-0.0421281	0.291066	-0.275822	-0.820173	-0.313043	1	0
234	Normal	235	235	1	65	2	16	1	0.26514	-2.23761	-0.877991	-0.89852	0.831654	2	0
235	Normal	236	236	1	82	1	9	3	-0.157674	-0.59798	-0.736467	-0.737358	-1.11351	1	0
236	Normal	237	237	1	75	2	12	1	1.06659	1.77836	1.27434	2.16307	1.67195	1	6
237	Normal	238	238	1	68	2	20	1	-1.1323	-0.686755	0.382164	0.370754	-1.09417	2	0
238	Normal	239	239	1	64	1	7	3	0.726241	-0.867088	-1.02736	-0.786106	-1.00313	1	0
239	Normal	240	240	1	77	2	16	1	1.57139	0.542572	0.927807	0.157947	-1.00861	1	1
240	Normal	241	241	1	66	1	12	3	-0.312705	-0.837812	-1.21033	-0.681404	0.286591	1	0
241	Normal	242	242	1	61	1	12	3	0.462814	0.491328	-0.903074	-0.77449	-0.0927613	1	0
242	Normal	243	243	1	64	2	12	1	-0.796275	-1.22598	-1.79245	-1.9971	-2.20559	1	0
243	Normal	244	244	1	68	1	18	1	-0.637557	-1.76677	-0.441687	-1.06232	-0.715238	2	0
244	Normal	245	245	1	60	2	9	2	0.321867	-0.338047	-0.731278	-0.553788	-1.01889	1	0
245	Normal	246	246	1	62	2	16	1	1.72371	1.63161	1.45812	0.537364	0.681702	1	3
246	Normal	247	247	1	71	1	6	1	-0.144084	0.248911	0.215932	0.751987	0.597184	2	0
247	Normal	248	248	1	61	2	8	1	0.228917	-0.0986226	0.337599	0.28755	1.04368	2	0
248	Normal	249	249	1	68	2	12	2	0.142196	-1.21458	0.51775	0.535917	1.11053	2	0
249	Normal	250	250	1	74	1	12	1	-0.979331	-1.56045	0.216419	-0.239644	-1.44646	2	0
250	Normal	251	251	1	81	2	16	1	-0.125894	-0.90115	-0.950448	-1.47757	-1.80303	1	0
251	Normal	252	252	1	71	1	6	3	-1.23741	-1.03105	-1.32403	-1.07811	-0.807014	2	0
252	Normal	253	253	1	76	2	16	1	0.507987	0.322909	0.10047	-0.787343	-0.373054	1	0
253	Normal	254	254	1	66	1	9	1	-2.88619	-3.748	-1.83973	-2.11393	-1.81245	2	0
254	Normal	255	255	1	76	2	5	3	0.363455	1.60689	0.639632	2.02389	0.507628	2	3
255	Normal	256	256	1	72	1	18	1	2.05266	1.51989	0.307199	-0.144195	-0.0273989	1	1
256	Normal	257	257	1	56	1	16	2	0.872983	-0.379127	-0.640714	-0.986084	-0.455468	1	0
257	Normal	258	258	1	80	2	16	2	1.15504	0.909144	1.35415	2.76573	1.71265	2	6
258	Normal	259	259	1	82	2	18	1	0.826193	-0.441394	0.0536604	0.626963	0.851943	2	0
259	Normal	260	260	1	86	2	0.5	1	0.374961	-0.295687	1.23264	0.876245	0.122998	2	0
260	Normal	261	261	1	65	2	16	1	-0.0359905	-0.347922	-0.408977	-0.468159	-0.345653	1	0
261	Normal	262	262	1	76	2	16	1	-0.0102397	0.175652	1.83454	1.35558	1.29484	2	3
262	Normal	263	263	1	56	1	14	1	-2.27954	-2.39106	-1.46439	-1.15145	-0.655484	2	0
263	Normal	264	264	1	61	2	16	1	0.21413	0.464004	0.701195	0.308895	-0.0422849	1	0
264	Normal	265	265	1	72	2	16	3	0.87543	0.791177	-0.367512	-0.296495	-0.118679	1	0
265	Normal	266	266	1	75	1	18	1	0.406182	0.369147	2.1569	1.82384	2.2024	2	5
266	Normal	267	267	1	71	2	6	1	-0.968542	-0.553936	-1.34751	-0.929439	-0.859139	1	0
267	Normal	268	268	1	57	2	12	3	-0.33778	-0.342175	0.0434943	-0.177413	-0.543639	2	0
268	Normal	269	269	1	60	2	6	1	0.234713	-0.00444863	-0.331552	0.0482227	-1.11019	1	0
269	Normal	270	270	1	72	1	18	2	-0.523611	-0.0413773	1.91743	0.765099	0.830542	2	1
270	Normal	271	271	1	62	2	6	1	-2.24814	-0.408715	-1.15461	-0.570408	-0.0206578	2	0
271	Normal	272	272	1	80	2	16	3	1.22393	2.55033	2.94485	3.27966	3.69171	1	11
272	Normal	273	273	1	69	2	16	1	2.02257	2.62212	1.69416	1.13627	2.14962	1	6
273	Normal	274	274	1	81	1	18	1	1.95986	1.38172	1.70984	1.4148	1.96306	1	6
274	Normal	275	275	1	76	2	0.5	2	0.57794	0.227966	0.0102224	0.239779	-0.675177	1	0
275	Normal	276	276	1	60	2	16	1	0.146038	-0.251371	0.00219421	-0.321172	-0.720403	1	0
276	Normal	277	277	1	60	2	12	3	-1.51265	-0.159843	-1.13001	-1.17609	-0.0852893	2	0
277	Normal	278	278	1	71	1	16	1	1.24709	0.534188	1.18219	1.80982	1.94426	2	5
278	Normal	279	279	1	57	2	7	2	-0.831899	0.0674801	-0.544381	-0.638352	0.693043	2	0
279	Normal	280	280	1	59	2	12	1	-1.54881	-1.07403	-0.140711	-0.884716	-0.974582	2	0
280	Normal	281	281	1	69	1	12	1	-0.300186	-0.364462	-0.247692	-0.232765	-0.725052	1	0
281	Normal	282	282	1	55	1	18	3	0.390938	0.318156	-0.855131	-0.641939	-0.756901	1	0
282	Normal	283	283	1	59	2	6	1	0.340025	0.030894	-0.661509	-0.581275	-0.312128	1	0
283	Normal	284	284	1	76	2	9	1	2.31196	0.807327	0.181935	-0.374185	-0.929681	1	1
284	Normal	285	285	1	63	2	16	1	0.931998	0.338067	0.762031	0.381599	0.353418	1	1
285	Normal	286	286	1	59	2	12	3	-0.0492416	0.331616	0.294207	-0.127214	0.197315	1	0
286	Normal	287	287	1	62	1	6	3	-1.09038	-0.986401	-1.57545	-1.58388	-1.35006	1	0
287	Normal	288	288	1	58	2	9	1	-1.55838	-0.514862	-0.947388	-1.06788	-0.581314	2	0
288	Normal	289	289	1	65	2	16	3	0.446798	0.643659	0.234267	-0.0693112	-0.245048	1	0
289	Normal	290	290	1	75	2	0.5	1	0.170477	-1.70841	-0.810582	-0.922364	-0.95905	1	0
290	Normal	291	291	1	74	2	6	1	0.203935	-0.249322	0.461751	0.929253	0.405631	2	0
291	Normal	292	292	1	58	1	18	1	-1.46187	0.181528	-1.58038	-0.963097	-0.598352	2	0
292	Normal	293	293	1	65	2	16	1	-0.918085	-0.481284	-1.00633	-0.871059	-0.779002	1	0
293	Normal	294	294	1	65	2	16	3	-0.551655	0.0688977	0.179307	0.221242	0.446861	2	0
294	Normal	295	295	1	68	2	6	1	0.228619	-0.670987	-0.921021	-0.773022	-0.622424	1	0
295	Normal	296	296	1	69	2	12	2	-0.780478	0.1239	-0.663682	1.18647	-0.497832	2	0
296	Normal	297	297	1	73	1	14	1	1.07712	1.33626	1.28531	0.476262	0.854606	1	3
297	Normal	298	298	1	71	1	16	3	-1.34294	-1.75946	-1.57139	-1.22886	0.215517	2	0
298	Normal	299	299	1	73	2	6	1	-0.447718	0.454422	-0.12987	-0.73394	-0.623635	1	0
299	Normal	300	300	1	82	2	16	1	0.683357	1.18792	1.92696	1.04127	0.130764	1	3
300	Normal	301	301	1	66	1	16	3	0.818551	0.621845	-0.675764	-0.644461	-0.642231	1	0
301	Normal	302	302	1	66	1	16	1	-0.434203	-1.02367	-1.18802	-1.2139	-1.21702	1	0
302	Normal	303	303	1	72	2	12	2	1.37706	2.30119	1.11508	1.09733	1.41262	1	5
303	Normal	304	304	1	75	1	16	1	0.221371	0.872188	1.0264	0.811862	0.183207	2	1
304	Normal	305	305	1	79	2	16	1	0.526426	-0.0690869	0.852389	0.597526	0.0289288	2	0
305	Normal	306	306	1	66	1	12	1	0.224315	0.0881354	-0.167054	-0.577466	-0.161966	1	0
306	Normal	307	307	1	74	2	9	1	-1.377	-1.19605	-0.867463	-0.271964	-1.08642	2	0
307	Normal	308	308	1	74	1	16	1	0.0395079	-0.526581	0.258189	-0.123827	-0.537736	1	0
308	Normal	309	309	1	75	2	3	1	0.670127	0.39903	0.543763	0.283054	0.328923	1	0
309	Normal	310	310	1	57	2	9	1	-0.617076	-1.06478	-1.02317	-1.52927	-1.7652	1	0
310	Normal	311	311	1	84	2	6	1	1.6605	1.16057	1.18603	1.62905	1.20332	1	5
311	Normal	312	312	1	63	1	16	3	-1.01184	-0.78296	-1.51108	-0.890959	-1.47683	1	0
312	Normal	313	313	1	71	2	12	1	0.0505644	-1.40822	0.88558	0.0703004	0.236373	2	0
313	Normal	314	314	1	67	2	6	1	-0.508979	-0.772407	-0.999593	-1.53437	-0.779368	1	0
314	Normal	315	315	1	64	1	13	1	0.374602	-0.907348	0.343435	0.217734	0.604818	2	0
315	Normal	316	316	1	64	2	12	1	-0.827001	0.293331	-0.552038	-0.503875	-0.211717	2	0
316	Normal	317	317	1	51	2	12	2	-1.08584	-2.09213	-0.177269	-0.30211	-0.661009	2	0
317	Normal	318	318	1	82	1	16	1	-0.37823	0.14111	-1.52636	-0.551788	-0.837501	1	0
318	Normal	319	319	1	67	2	9	1	0.153858	-0.131325	-0.531249	-0.623009	-0.390223	1	0
319	Normal	320	320	1	49	2	17	1	1.69833	1.24247	-0.949176	-0.967368	0.120843	1	0
320	Normal	321	321	1	71	2	14	2	-0.320669	0.460198	-0.249442	-0.165588	0.105946	1	0
321	Normal	322	322	1	72	1	16	1	-1.54195	-1.2952	-0.332079	-1.1138	-0.411907	2	0
322	Normal	323	323	1	55	2	9	3	-1.25352	-1.68377	-1.20376	-0.751196	0.306133	2	0
323	Normal	324	324	1	80	2	16	1	0.764201	1.42623	1.00631	1.43492	1.56506	2	4
324	Normal	325	325	1	85	1	16	1	0.331079	0.588468	1.3179	1.59287	0.621817	2	3
325	Normal	326	326	1	85	1	16	1	1.00112	-0.743836	0.903299	-0.343102	-0.982707	1	0
326	Normal	327	327	1	51	1	12	1	-2.13393	-1.29944	-1.66947	-1.66082	-1.22125	2	0
327	Normal	328	328	1	65	1	16	2	-0.236877	-0.110739	-0.147518	-0.640947	-0.572614	1	0
328	Normal	329	329	1	60	1	16	3	-2.36786	-1.38314	-1.02447	-0.863287	-0.726223	2	0
329	Normal	330	330	1	80	1	18	1	0.224965	-0.475218	1.42044	1.15269	0.325983	2	1
330	Normal	331	331	1	50	2	12	3	-2.56122	-1.01493	-1.82956	-1.37951	-0.989613	2	0
331	Normal	332	332	1	55	1	9	1	-0.946226	-1.90551	-2.20658	-1.64746	-1.72353	1	0
332	Normal	333	333	1	79	1	20	1	0.970645	1.44109	-0.630194	0.636618	-0.951869	1	0
333	Normal	334	334	1	87	1	9	2	0.166722	0.387645	-0.81327	-0.532585	-0.787331	1	0
334	Normal	335	335	1	47	2	16	3	0.587801	0.663197	-0.453301	-0.104167	-0.204029	1	0
335	Normal	336	336	1	61	2	6	1	-1.11631	-1.01151	-1.49008	-1.52505	-1.68208	1	0
336	Normal	337	337	1	58	2	16	1	-0.321089	-2.08451	-0.671006	-1.09424	0.079958	2	0
337	Normal	338	338	1	56	2	16	1	-1.6622	0.374349	-0.208113	0.182105	0.605449	2	0
338	Normal	339	339	1	80	2	12	1	1.15831	0.386284	-0.276793	0.855945	-0.0261736	1	0
339	Normal	340	340	1	65	1	16	3	0.15274	0.381888	-0.632195	-0.428614	0.26794	1	0
340	Normal	341	341	1	57	1	12	1	-0.839943	-2.12369	-2.74147	-1.9431	-2.29683	1	0
341	Normal	342	342	1	57	1	9	3	-1.09953	-2.09405	-1.03192	-1.3227	-1.14415	2	0
342	Normal	343	343	1	72	1	12	1	-2.68922	-1.7414	0.313333	1.43636	1.42821	2	0
343	Normal	344	344	1	71	1	12	1	-0.663232	-0.536038	0.0588007	-0.474629	1.13746	2	0
344	Normal	345	345	1	61	2	6	1	0.43097	0.286625	1.18074	1.30049	1.15419	2	2
345	Normal	346	346	1	75	1	14	1	0.255237	-0.207907	0.469893	0.329219	1.20352	2	0
346	Normal	347	347	1	70	2	16	2	-0.17056	-0.595353	0.427487	-0.427516	-1.11373	1	0
347	Normal	348	348	1	69	1	16	1	1.03614	1.24604	0.816793	0.813219	0.984379	1	3
348	Normal	349	349	1	69	2	12	3	-0.802463	-0.397607	-0.713423	-0.995521	-1.2784	1	0
349	Normal	350	350	1	61	2	6	1	1.03875	0.296749	0.156919	0.0150386	0.139139	1	0
350	Normal	351	351	1	84	1	16	2	1.08176	0.916833	0.588519	-0.079719	0.189418	1	1
351	Normal	352	352	1	73	1	16	1	0.0115806	-1.31402	0.364955	-0.00643582	-0.0686825	2	0
352	Normal	353	353	1	68	1	16	3	-0.154123	0.327189	-0.578285	-0.740882	-0.644838	1	0
353	Normal	354	354	1	71	2	16	3	0.778734	-0.259341	-0.175462	0.242414	-0.109925	1	0
354	Normal	355	355	1	63	1	16	1	-1.87346	-1.18374	-0.452207	-0.211913	-0.199717	2	0
355	Normal	356	356	1	77	2	15	1	1.34969	1.56831	1.64895	0.850958	0.554952	1	3
356	Normal	357	357	1	71	2	12	1	-0.481532	-0.273966	-1.40915	-1.42156	-1.71607	1	0
357	Normal	358	358	1	70	1	18	3	-1.20685	-1.18875	-0.244428	-1.44935	-0.878607	2	0
358	Normal	359	359	1	71	2	16	1	0.393241	-0.712861	-0.907777	-1.10636	0.0341968	1	0
359	Normal	360	360	1	68	2	18	1	-1.21179	-0.815399	0.000165066	0.757312	-0.105481	2	0
360	Normal	361	361	1	70	2	12	1	0.642117	-0.518059	-0.728362	-0.833171	-0.628308	1	0
361	Normal	362	362	1	71	1	18	1	-0.160356	-0.780724	1.22601	1.45077	0.744222	2	1
362	Normal	363	363	1	79	1	16	1	0.500547	-1.24149	-0.213343	0.700714	0.206985	2	0
363	Normal	364	364	1	42	1	16	1	0.158361	0.0206181	-0.647477	-0.252349	0.714439	1	0
364	Normal	365	365	1	72	2	6	1	-0.727967	-1.04865	-0.107987	-0.933543	-0.830454	2	0
365	Normal	366	366	1	77	1	16	1	-0.0926055	0.554593	0.138802	0.989257	0.380677	2	0
366	Normal	367	367	1	69	2	14	1	1.87764	1.11877	0.632857	1.07016	0.992287	1	3
367	Normal	368	368	1	75	1	16	2	0.714829	-0.33284	0.540709	-0.176984	-0.363932	1	0
368	Normal	369	369	1	72	2	16	1	-0.110066	-2.40601	0.0579196	0.0823808	1.28135	2	0
369	Normal	370	370	1	78	1	16	1	1.52374	1.48357	-0.0905958	-0.00486676	0.614305	1	1
370	Normal	371	371	1	83	1	16	1	0.0781215	0.695609	1.55392	1.32059	0.417761	2	2
371	Normal	372	372	1	72	1	16	2	-0.45276	0.228744	-0.143415	-0.855661	-0.503736	1	0
372	Normal	373	373	1	74	2	14	1	-0.0919207	-0.161774	-0.880788	-0.405364	-0.70646	1	0
373	Normal	374	374	1	76	1	12	1	-0.558644	-0.407537	-0.760532	-0.252948	-0.242471	2	0
374	Normal	375	375	1	70	2	14	1	-0.633205	-0.684401	-0.196915	-0.185567	-0.881119	2	0
375	Normal	376	376	1	76	1	14	1	-0.833745	0.471612	0.258788	-0.463498	-0.441306	2	0
376	Normal	377	377	1	76	1	16	1	0.978751	2.29753	1.38801	1.57507	1.43521	1	5
377	Normal	378	378	1	70	1	16	1	1.19284	-0.763753	-0.771137	-1.06751	-0.889519	1	0
378	Normal	379	379	1	64	2	12	1	0.283625	0.698875	-0.613702	0.0239297	-0.590655	1	0
379	Normal	380	380	1	61	2	12	1	0.708453	1.0892	-0.0895705	-0.29806	-0.0832939	1	0
380	Normal	381	381	1	78	1	16	1	-1.21813	0.291887	0.0831771	0.271762	-0.481547	2	0
381	Normal	382	382	1	61	1	13	1	-0.00935414	-0.78007	0.097738	-0.548485	-0.746028	1	0
382	Normal	383	383	1	76	2	16	1	2.55582	1.01207	0.503632	2.16949	1.48487	1	5
383	Normal	384	384	1	86	1	16	1	0.290432	-0.000938767	0.020026	0.0956722	-0.709391	1	0
384	Normal	385	385	1	71	1	18.5	3	-0.622646	0.603737	0.173446	0.333611	-0.119762	2	0
385	Normal	386	386	1	87	1	9	1	-0.143352	0.0891229	0.723092	0.543084	-0.0891306	2	0
386	Normal	387	387	1	75	1	12	1	-0.31434	-0.589774	0.282213	-0.420317	-0.452096	2	0
387	Normal	388	388	1	77	1	13	1	0.0943356	-0.330077	-0.183389	-0.323234	-0.102463	1	0
388	Normal	389	389	1	63	2	12	1	0.535126	0.619139	-0.179576	-0.688187	-0.0922131	1	0
389	Normal	390	390	1	61	2	16	1	0.0201145	0.236726	0.237656	0.0863807	-0.446322	1	0
390	Normal	391	391	1	71	2	12	3	-0.483504	-0.446048	0.29957	-0.171297	-0.561935	2	0
391	Normal	392	392	1	54	1	18	2	-0.347916	-1.18857	-1.92039	-1.43683	-0.546938	1	0
392	Normal	393	393	1	80	1	16	1	1.06758	1.20219	0.868347	-0.099881	-0.528066	1	1
393	Normal	394	394	1	78	2	16	3	0.699813	1.02612	1.19234	0.711489	1.04683	1	3
394	Normal	395	395	1	78	2	12	1	0.799119	0.419425	0.820946	0.702858	0.719654	1	1
395	Normal	396	396	1	65	2	6	1	0.474427	0.284905	1.16498	-0.0308436	0.735959	1	1
396	Normal	397	397	1	71	2	6	3	0.0746088	-0.463051	-0.617743	-1.0303	0.171183	1	0
397	Normal	398	398	1	74	1	16	1	0.0345179	-0.395358	0.170987	0.38253	1.0674	2	0
398	Normal	399	399	1	73	2	2	1	1.19176	0.876762	0.385198	0.507066	0.280978	1	1
399	Normal	400	400	1	65	1	20	1	-0.966678	-0.958919	-1.83966	-1.40528	-1.68799	1	0
400	Normal	401	401	1	62	2	16	1	0.300228	0.718701	0.161984	0.444963	0.593707	1	0
401	Normal	402	402	1	59	2	7	1	-0.569516	0.0666677	-0.481881	-0.772661	-0.795468	1	0
402	Normal	403	403	1	57	2	9	1	-1.87916	-1.42186	-0.85249	-1.32785	-0.805039	2	0
403	Normal	404	404	1	79	1	6	1	-0.796958	0.457282	-0.231137	0.707273	0.389137	2	0
404	Normal	405	405	1	75	2	9	1	-0.401052	-0.500714	0.65822	-0.214272	0.0134213	2	0
405	Normal	406	406	1	59	2	6	1	-0.525738	-0.640466	-0.032745	0.0650886	0.227709	2	0
406	Normal	407	407	1	68	2	14	1	-0.551227	-0.0192591	-0.337125	-0.25146	-0.269694	2	0
407	Normal	408	408	1	77	2	12	1	1.66742	1.54975	0.549989	0.469331	0.657385	1	2
408	Normal	409	409	1	66	2	16	1	-0.508943	0.456215	-0.402781	-0.334185	0.0595045	1	0
409	Normal	410	410	1	74	2	16	1	1.44173	0.177096	0.215981	0.749428	1.63986	1	2
410	Normal	411	411	1	62	1	18	2	-0.239004	-0.006019	0.460421	-0.142405	-0.0929362	2	0
411	Normal	412	412	1	68	2	12	1	-0.618817	0.562918	0.305253	-0.430266	-0.251951	1	0
412	Normal	413	413	1	68	1	12	1	-0.603998	0.139678	0.293985	-0.628124	-0.199281	2	0
413	Normal	414	414	1	68	2	16	1	0.825859	0.752986	0.63938	0.162061	-0.288381	1	0
414	Normal	415	415	1	66	2	16	1	0.263821	-0.684612	-0.533593	-0.661792	-0.156665	1	0
415	Normal	416	416	1	62	2	16	3	-0.71679	0.17072	-0.367335	-0.643788	-1.36119	1	0
416	Normal	417	417	1	71	2	16	3	-1.74118	-0.387858	-0.531548	-0.0851216	-0.302328	2	0
417	ADCI	418	842	2	77	1	5	1	0.539594	0.54967	0.914108	0.141732	-0.1445	1	0
418	ADCI	419	846	2	77	1	7	3	-0.958838	0.816765	0.11351	0.0984675	-0.3454	2	0
419	ADCI	420	848	2	79	1	5	1	-1.1967	0.410824	0.710002	0.12028	-0.512513	2	0
420	ADCI	421	851	2	65	0	12	1	-1.58956	-0.297995	-1.07535	-1.53908	-0.86046	2	0
421	ADCI	422	853	2	72	0	6	3	-0.908905	-0.663153	-1.65309	-1.12533	-1.00037	1	0
422	ADCI	423	855	2	70	1	6	3	-0.650978	-0.0581183	0.275161	-0.712201	-0.685771	2	0
423	ADCI	424	857	2	82	1	12	2	-0.333996	0.188813	0.482479	0.344491	0.0233049	2	0
424	ADCI	425	863	2	75	1	10	1	0.303333	0.956155	-0.676786	-0.493461	-0.513192	1	0
425	ADCI	426	868	2	69	1	12	3	-0.399182	-0.850217	-0.274322	-0.536143	-0.146884	2	0
426	ADCI	427	873	2	72	1	10	3	-0.160835	-0.0737694	0.373079	0.260761	-0.683486	2	0
427	ADCI	428	876	2	80	1	18	3	0.313337	-0.434605	-1.26084	-1.04607	-1.29125	1	0
428	ADCI	429	877	2	77	0	14	1	0.152388	0.0318013	0.648338	-0.583639	-0.375279	1	0
429	ADCI	430	880	2	78	1	12	1	1.49408	1.25492	0.409999	-0.948539	0.0741111	1	1
430	ADCI	431	881	2	83	1	6	3	-0.667878	0.308178	-0.101075	0.340194	0.425533	2	0
431	ADCI	432	882	2	64	1	16	3	-1.32973	-4.29896	-4.51254	-3.88598	-1.90088	1	0
432	ADCI	433	883	2	82	1	16	1	0.81204	0.513269	0.0120451	0.381177	-0.314768	1	0
433	ADCI	434	886	2	71	0	16	3	-2.98293	-1.75611	-2.35106	-2.58483	-2.20024	2	0
434	ADCI	435	889	2	77	0	6	1	0.751108	0.114614	1.17669	1.19323	0.680303	2	2
435	ADCI	436	891	2	75	0	4	2	-1.39668	-0.907878	1.05371	0.333586	-0.0208128	2	0
436	ADCI	437	892	2	77	0	16	3	-1.04749	-0.0613159	-0.0513717	-0.348504	-0.503134	2	0
437	ADCI	438	898	2	69	1	12	3	-0.540169	0.683113	0.526396	0.138242	0.625149	2	0
438	ADCI	439	899	2	69	0	9	3	0.319283	0.128098	-1.07433	-1.20394	-1.01731	1	0
439	ADCI	440	901	2	60	1	6	1	1.23285	-2.17322	0.211536	1.73509	2.19379	2	1
440	ADCI	441	905	2	72	1	16	3	0.382721	1.37224	1.80316	0.713739	-0.154779	1	2
441	ADCI	442	910	2	76	1	12	1	0.320812	0.372068	0.793508	0.698264	1.14036	2	1
442	ADCI	443	913	2	82	1	12	1	0.354916	0.0621356	0.00744184	0.579304	-0.527637	1	0
443	ADCI	444	920	2	68	0	18	3	0.647616	-1.22032	0.460279	0.663228	0.813482	2	0
444	ADCI	445	922	2	61	1	16	1	-0.257824	-2.29266	-1.86908	-0.612517	0.43521	2	0
445	ADCI	446	923	2	63	0	6	1	-1.00889	-2.40275	-1.68321	-2.61678	-1.73866	1	0
446	ADCI	447	927	2	75	0	6	1	-1.36821	-0.820865	-0.575927	-1.53051	-1.31739	2	0
447	ADCI	448	930	2	70	1	6	3	-0.445799	-1.80229	-1.41495	-1.3372	-0.539964	1	0
448	ADCI	449	944	2	80	1	14	3	-0.131185	1.10107	1.14827	1.84273	1.4916	2	4
449	ADCI	450	948	2	62	1	16	1	0.760861	0.892261	0.0961414	-0.0447133	-0.112275	1	0
450	ADCI	451	950	2	75	1	16	3	0.365732	1.86139	1.73083	2.1868	2.22366	2	6
451	ADCI	452	952	2	55	1	12	1	-0.486868	-0.819174	-0.386152	-0.766646	-0.866209	1	0
452	ADCI	453	953	2	70	1	12	1	-0.186152	-0.0538111	0.247941	-0.393888	-0.0557313	1	0
453	ADCI	454	955	2	67	0	12	3	-1.22781	-1.22167	-0.596803	-0.488811	-0.088319	2	0
454	ADCI	455	956	2	79	1	16	2	-2.40509	-0.779369	-0.335795	-0.0528396	0.0992708	2	0
455	ADCI	456	960	2	72	0	12	3	-0.163213	-0.0867046	0.616155	1.19844	1.34049	2	1
456	ADCI	457	963	2	57	0	12	3	-0.742182	-1.17661	-2.35953	-1.73459	-1.2125	1	0
457	ADCI	458	964	2	63	0	12	3	-2.06856	-1.945	-2.04794	-2.16561	-1.68804	2	0
458	ADCI	459	967	2	80	1	6	1	1.36337	0.576314	2.23725	2.62065	3.75298	1	8
459	ADCI	460	970	2	72	0	9	3	0.0820592	-1.62253	-0.417085	0.460042	-0.00140381	2	0
460	ADCI	461	973	2	60	0	16	2	-0.547269	-1.49461	-1.16924	-1.43461	-1.59926	1	0
461	ADCI	462	976	2	74	0	12	1	-0.0268341	-0.0416005	-0.0180914	-0.408777	-0.035292	1	0
462	ADCI	463	981	2	72	0	18	3	-3.20573	-1.56303	-1.88457	-2.14273	-2.20793	2	0
463	ADCI	464	982	2	75	0	6	1	1.17505	0.184179	0.108986	-0.665281	-1.32996	1	0
464	ADCI	465	984	2	66	0	16	1	-1.26558	-0.672256	-0.895618	-1.5891	-0.610525	2	0
465	ADCI	466	988	2	72	0	16	3	-0.752624	-0.877337	-1.22163	0.573038	-0.390521	2	0
466	ADCI	467	991	2	66	1	12	3	0.0422066	-0.45837	-1.15768	-0.797853	-1.06432	1	0
467	ADCI	468	996	2	87	1	10	1	0.400381	0.856605	1.1595	0.138746	0.730572	1	1
468	ADCI	469	997	2	62	1	6	3	-1.01699	-0.484976	-0.555172	-0.770138	-0.679823	2	0
469	ADCI	470	998	2	72	0	12	1	-1.31605	-1.42299	-1.03367	-0.742378	-0.635768	2	0
470	ADCI	471	1004	2	79	1	12	1	0.581652	0.085721	-0.0555324	-0.0174653	-0.456743	1	0
471	ADCI	472	1008	2	68	1	6	3	-0.945843	-1.82157	-1.16708	-2.17512	-0.400536	1	0
472	ADCI	473	1011	2	77	1	12	3	-0.495458	-1.26372	0.0842684	0.157853	0.082085	2	0
473	ADCI	474	1014	2	70	1	12	3	0.796519	0.58264	0.685457	0.0763095	0.206556	1	1
474	ADCI	475	1017	2	82	1	12	1	1.65188	1.85752	1.49365	1.37207	2.44795	1	6
475	ADCI	476	1018	2	78	0	8	3	0.208775	1.5698	1.73131	1.58778	0.835299	2	4
476	ADCI	477	1022	2	68	1	16	1	-1.45702	-0.437234	-0.432499	-0.981801	-1.13505	2	0
477	ADCI	478	1028	2	67	1	6	1	-1.2825	-1.65015	-0.887622	-1.00498	-0.210968	2	0
478	ADCI	479	1033	2	73	0	14	1	-1.11665	-1.24625	-0.302704	-1.38968	-1.48693	2	0
479	ADCI	480	1036	2	71	1	16	3	0.771285	1.46798	0.33599	-0.0710634	0.00196529	1	1
480	ADCI	481	1039	2	63	1	12	1	-0.218878	0.283052	0.789957	-0.0462565	-0.0470183	2	0
481	ADCI	482	1044	2	69	1	6	3	-0.784752	-0.707345	-0.791654	-1.03977	-1.35738	1	0
482	ADCI	483	1049	2	79	0	16	1	0.42323	0.431825	0.691912	-0.397149	-0.689775	1	0
483	ADCI	484	1052	2	71	0	16	3	0.207245	0.172076	0.652984	-0.270953	0.147515	1	0
484	ADCI	485	1059	2	73	0	12	3	-0.463734	-0.522297	0.783248	0.351256	0.873134	2	0
485	ADCI	486	1063	2	75	1	3	3	0.739658	-1.4196	0.826226	0.240208	-0.386713	2	0
486	ADCI	487	1066	2	72	1	6	1	-0.806384	-2.26503	-2.21475	-1.92154	-1.79602	1	0
487	ADCI	488	1072	2	82	1	16	3	0.592473	1.29294	1.07809	0.231357	-0.178445	1	1
488	ADCI	489	1076	2	59	1	7	3	-0.743232	-1.11454	-1.30535	-1.67718	-1.34901	1	0
489	ADCI	490	1077	2	79	1	3	1	0.291741	1.78538	0.898905	2.47815	1.40383	2	5
490	ADCI	491	1080	2	59	1	22	1	-0.63871	-0.707565	-0.335946	-0.807258	0.0383742	2	0
491	ADCI	492	1081	2	71	1	10	3	0.207515	0.812385	1.13226	1.03778	1.51806	2	3
492	ADCI	493	1084	2	73	1	4	3	-1.89727	-0.993094	-0.858277	-1.09646	-0.842972	2	0
493	ADCI	494	1088	2	71	0	16	3	-0.00766043	-2.00285	-0.92116	-1.78464	0.00246346	1	0
494	ADCI	495	1098	2	74	0	12	3	-0.807473	-0.0109219	0.749301	-0.0556923	-0.305868	2	0
495	ADCI	496	1104	2	64	1	12	3	-0.339432	-0.393698	-1.04037	-0.442528	-0.272023	1	0
496	ADCI	497	1107	2	81	0	16	3	0.659221	2.98576	0.0852649	0.481405	2.75207	1	5
497	ADCI	498	1109	2	74	1	12	1	0.258868	0.893378	0.336961	0.0835774	0.659228	1	0
498	ADCI	499	1114	2	73	1	4	3	1.44802	0.755179	0.147333	-0.817269	-1.23248	1	0
499	ADCI	500	1117	2	75	1	12	1	0.0318432	0.154939	0.797459	1.14875	-0.574015	2	0
500	ADCI	501	1122	2	70	0	12	1	-0.0638634	-0.830817	0.0221347	-0.118452	-0.801563	2	0
501	ADCI	502	1134	2	74	1	16	3	2.32215	0.916344	0.616478	0.0879958	0.524695	1	2
502	ADCI	503	1136	2	71	0	12	3	0.357541	1.2957	-0.14242	-0.150743	-0.422454	1	0
503	ADCI	504	1139	2	73	1	9	3	0.415606	0.86161	0.590982	0.840679	0.933727	2	2
504	ADCI	505	1143	2	74	0	12	3	-0.528205	-0.466928	-0.501114	-1.09801	-1.19819	1	0
505	ADCI	506	1148	2	74	1	10	2	0.0887433	-0.234661	0.330085	-0.617742	-0.250865	1	0
506	ADCI	507	1155	2	85	0	12	3	-0.0278773	1.23761	-0.460648	1.12349	-0.0740863	1	0
507	ADCI	508	1162	2	73	1	10	3	-0.0707876	1.58445	0.542303	1.07733	0.407967	2	2
508	ADCI	509	1164	2	68	1	6	3	-0.814582	-0.393112	-2.13286	-1.63919	-0.877836	1	0
509	ADCI	510	1165	2	55	0	16	1	0.31447	-0.98368	-1.30784	-1.21263	-0.35518	1	0
510	ADCI	511	1167	2	65	1	14	3	-2.06623	-1.51814	-1.21872	-1.34034	-2.00493	2	0
511	ADCI	512	1170	2	69	1	12	3	2.4927	0.707969	-0.0769699	0.0700452	0.501359	1	1
512	ADCI	513	1172	2	67	0	16	3	0.516552	-2.27467	-0.9147	-1.25788	0.0406374	1	0
513	ADCI	514	1175	2	84	1	12	3	-0.971283	0.0155166	-0.734762	-1.35	-1.12673	1	0
514	ADCI	515	1176	2	83	0	16	3	-1.61633	-0.513913	0.187677	0.49828	-0.898454	2	0
515	ADCI	516	1178	2	84	1	10	3	1.15697	0.425904	-0.14468	-0.351175	-0.491841	1	0
516	ADCI	517	1183	2	63	0	10	3	-1.26399	-1.98959	-1.39525	-1.67973	-1.24187	2	0
517	ADCI	518	1186	2	69	1	6	3	1.2552	0.0971951	0.303781	-0.396998	-1.37921	1	0
518	ADCI	519	1188	2	89	1	6	2	1.93432	0.0285936	0.675676	0.336248	0.33531	1	1
519	ADCI	520	1189	2	59	0	6	1	-0.183256	-1.53207	-1.71092	-1.98697	-1.52709	1	0
520	ADCI	521	1195	2	83	0	16	1	0.12771	0.0564462	0.674961	0.962217	2.05222	2	2
521	ADCI	522	1198	2	71	1	6	3	-0.319553	0.597658	1.20929	0.479887	0.742466	2	1
522	ADCI	523	1201	2	82	0	16	3	-0.514455	0.0745233	-0.306014	-0.746833	-1.24802	1	0
523	ADCI	524	1204	2	70	1	6	1	0.586621	0.647567	1.07372	-0.0932992	-0.451387	1	0
524	ADCI	525	1206	2	75	0	12	3	-1.26581	-1.6078	0.210172	-1.46892	-0.239508	2	0
525	ADCI	526	1210	2	76	1	12	3	-0.119834	-1.32596	-2.70192	-1.0351	-0.158715	1	0
526	ADCI	527	1213	2	83	1	16	1	0.229545	-0.0884235	0.857904	-0.314839	-0.671939	1	0
527	ADCI	528	1214	2	84	1	12	3	-0.34255	0.468051	0.8284	-0.208033	-0.599062	1	0
528	ADCI	529	1215	2	75	1	6	3	1.00437	1.22795	0.146405	0.326115	0.377808	1	1
529	ADCI	530	1218	2	82	1	14	1	3.01092	2.35164	1.44177	1.39098	0.977433	1	5
530	ADCI	531	1219	2	65	0	16	1	0.303481	-0.524834	-0.57179	-0.910863	-0.0380922	1	0
531	ADCI	532	1221	2	61	1	12	3	1.26977	0.733014	1.15834	0.714546	0.764336	1	2
532	ADCI	533	1222	2	55	0	16	1	0.746565	0.566772	-1.15655	-0.797995	-0.00516646	1	0
533	ADCI	534	1223	2	76	1	14	3	0.378988	0.722253	0.218783	1.48585	2.5628	2	3
534	ADCI	535	1226	2	67	1	12	1	0.850815	-0.481497	-1.22748	-1.08217	-0.768398	1	0
535	ADCI	536	1227	2	70	1	16	3	1.58086	1.24398	0.637362	0.869688	0.607755	1	2
536	ADCI	537	1229	2	82	1	9	3	0.231347	0.933755	1.70266	1.63877	2.28363	2	5
537	ADCI	538	1230	2	65	0	12	3	-0.212516	0.266098	-0.00545164	-0.97382	-1.16005	1	0
538	ADCI	539	1232	2	60	0	14	3	0.453043	0.511155	-0.506936	-0.49051	-0.349455	1	0
539	ADCI	540	1235	2	73	0	16	1	-0.313018	-0.766953	-0.430058	-1.00362	-1.06819	1	0
540	ADCI	541	1237	2	70	0	18	3	2.22236	-1.15945	0.646123	0.0788145	0.201291	1	0
541	ADCI	542	1239	2	74	0	15	1	0.859933	0.6268	0.535373	-0.192878	0.0277847	1	0
542	ADCI	543	1240	2	64	0	18	1	1.44146	1.21298	0.771013	0.350991	-0.394335	1	1
543	ADCI	544	1241	2	68	1	12	1	-0.336477	1.26943	0.603421	-0.0969614	0.332977	1	0
544	ADCI	545	1243	2	62	1	16	1	0.639411	0.657512	-0.421006	-0.318608	0.646433	1	0
545	ADCI	546	1244	2	74	0	0	3	-0.164345	-2.62487	-1.58897	-0.577594	-0.689241	2	0
546	ADCI	547	1246	2	80	0	14	3	1.46483	0.748982	0.331637	0.542437	0.255332	1	1
547	ADCI	548	1247	2	78	1	8	1	0.604687	2.01264	-0.193626	0.983754	1.32338	1	3
548	ADCI	549	1248	2	65	1	12	1	0.602552	0.602817	1.28765	0.144865	0.128037	1	1
549	ADCI	550	1249	2	79	0	19	3	0.292717	1.04884	1.51209	1.27895	0.548325	2	3
550	ADCI	551	1250	2	63	1	16	3	-0.374427	-2.564	0.0790265	0.230555	-0.555094	2	0
551	ADCI	552	1253	2	64	1	16	3	-1.45795	-0.277999	-1.20599	-1.44574	-1.40345	1	0
552	ADCI	553	1254	2	72	0	9	3	-1.69444	-1.47166	-1.03233	-0.866759	-0.0538491	2	0
553	ADCI	554	1257	2	55	0	18	3	-1.00382	-2.97713	-3.69856	-2.03617	-2.89306	1	0
554	ADCI	555	1260	2	83	0	16	1	1.34872	0.587493	0.440401	-0.0873706	0.0352949	1	1
555	ADCI	556	1262	2	79	0	16	3	-0.260824	-1.67904	-0.264001	-1.20452	-0.837979	1	0
556	ADCI	557	1265	2	71	1	7	1	0.475547	0.193239	1.01412	-0.220371	0.469044	1	0
557	ADCI	558	1266	2	62	1	16	3	-2.21079	-2.25198	-0.898701	-1.05249	-1.03894	2	0
558	ADCI	559	1267	2	78	1	16	3	0.196929	0.487071	1.53039	1.27604	1.06881	2	3
559	ADCI	560	1269	2	64	1	9	1	0.161944	-1.35151	-2.56513	-1.0662	-0.586331	1	0
560	ADCI	561	1270	2	80	0	14	3	-0.531486	0.370385	-3.30323	-1.7844	-0.884573	1	0
561	ADCI	562	1272	2	72	1	16	3	-0.817487	-0.226978	-0.479169	-0.271445	0.100927	2	0
562	ADCI	563	1274	2	62	1	18	3	1.43999	2.21403	1.21768	1.69242	2.08816	1	6
563	ADCI	564	1277	2	60	1	0.5	1	-0.0248562	0.713526	1.20996	0.326033	-0.161189	1	0
564	ADCI	565	1279	2	64	0	18	1	0.188649	0.324402	1.00025	0.620935	0.86766	2	1
565	ADCI	566	1281	2	75	1	0.5	1	3.52524	1.05476	0.0481298	0.58239	0.6302	1	2
566	ADCI	567	1283	2	46	0	12	1	-1.14312	-2.40461	-2.1957	-1.98518	-2.19946	1	0
567	ADCI	568	1285	2	79	1	12	3	1.09671	-0.349707	0.946174	-0.0746693	-0.217797	1	0
568	ADCI	569	1287	2	66	0	9	3	-0.0257099	0.112387	-1.3862	-0.898576	-0.877905	1	0
569	ADCI	570	1289	2	72	1	16	1	0.0284443	-0.180012	1.02708	0.869564	0.35988	2	0
570	ADCI	571	1291	2	77	1	9	3	2.34027	0.890001	0.682133	0.419255	0.407009	1	2
571	ADCI	572	1295	2	71	1	13	3	-0.386039	0.108032	0.942624	1.95374	1.6419	2	3
572	ADCI	573	1298	2	59	1	12	3	-1.86234	-0.449604	-1.62456	-1.37108	-0.992298	2	0
573	ADCI	574	1300	2	71	1	14	3	-0.245223	0.0514213	-0.393104	-0.767369	-0.702251	1	0
574	ADCI	575	1302	2	74	1	0.5	3	-0.392354	0.620936	1.09895	0.826639	0.848333	2	1
575	ADCI	576	1305	2	71	0	12	1	-0.772122	0.165997	-0.307676	-0.493634	0.897783	2	0
576	ADCI	577	1307	2	77	0	15	1	0.00531028	1.1068	1.046	2.40128	2.09165	2	5
577	ADCI	578	1310	2	75	1	13	1	1.71091	0.740634	1.01686	0.633103	0.190001	1	2
578	ADCI	579	1313	2	82	1	18	3	0.560247	0.983551	-0.598003	-1.36796	-1.51203	1	0
579	ADCI	580	1315	2	76	0	12	1	-0.245426	0.523724	-0.848675	-1.18624	0.809362	1	0
580	ADCI	581	1318	2	60	0	14	1	0.986807	1.81709	3.61743	4.34286	2.33786	1	11
581	ADCI	582	1319	2	53	1	9	3	0.661709	1.18095	1.51702	1.31874	0.94033	1	3
582	ADCI	583	1322	2	62	1	12	3	0.761703	-0.551465	1.03547	1.35355	2.03127	2	3
583	ADCI	584	1324	2	70	1	9	3	0.52529	1.33363	0.212966	-0.363463	0.341543	1	0
584	ADCI	585	1326	2	74	1	10	3	0.180461	0.208987	0.129388	0.0943019	-0.203114	1	0
585	ADCI	586	1329	2	73	1	8	3	0.924159	1.38196	0.421574	1.66903	0.60118	1	3
586	ADCI	587	1333	2	68	1	6	3	-0.381979	-1.75892	-0.564453	-0.83552	-1.16605	2	0
587	ADCI	588	1334	2	60	1	6	1	-0.926352	-1.29939	-1.16337	-1.54675	-1.21251	1	0
588	ADCI	589	1338	2	63	1	4	1	-0.623475	-0.285673	0.355477	-0.124932	-0.176227	2	0
589	ADCI	590	1339	2	54	1	16	3	0.00553926	0.564022	0.592637	1.02391	-0.446452	2	0
590	ADCI	591	1342	2	69	0	6	3	0.0890732	-0.69283	-1.97013	-1.82025	-1.46366	1	0
591	ADCI	592	1343	2	77	0	9	3	0.0827809	0.114258	-0.722458	-0.228144	-0.257839	1	0
592	ADCI	593	1345	2	68	0	16	3	0.540885	-0.0661531	-0.776456	0.133266	0.871376	1	0
593	ADCI	594	1346	2	78	0	12	3	0.254017	1.50243	0.650476	1.26772	0.819676	2	3
594	ADCI	595	1348	2	63	0	12	1	-0.345833	0.235625	-0.359666	-0.643396	0.0487319	1	0
595	ADCI	596	1351	2	67	0	11	1	0.265041	0.153185	0.264692	-0.109484	-0.0161059	1	0
596	ADCI	597	1354	2	69	1	12	3	1.75986	1.14101	1.66797	0.626606	1.03989	1	4
597	ADCI	598	1358	2	82	0	12	3	-0.691127	-0.682929	-0.758511	-0.860136	-0.419353	2	0
598	ADCI	599	1360	2	56	0	6	3	-0.61537	-0.867697	-1.93966	-2.38815	-2.04229	1	0
599	ADCI	600	1362	2	76	0	4	3	0.467884	-0.852162	-0.106061	0.653221	0.764693	2	0
600	ADCI	601	1363	2	58	0	18	1	-1.01834	-0.627474	-1.16634	-2.03209	-0.471022	1	0
601	ADCI	602	1364	2	59	1	7	3	-0.0366057	-0.240721	0.25527	-0.639127	-0.473123	1	0
602	ADCI	603	1367	2	74	0	16	1	1.19248	0.0777274	-0.498344	-0.242844	1.65115	1	0
603	ADCI	604	1370	2	78	1	2	2	1.97198	-0.248052	0.749117	1.54777	1.40921	1	3
604	ADCI	605	1372	2	67	0	18	3	-0.37479	-0.770053	-0.441475	-1.03066	-0.47783	1	0
605	ADCI	606	1374	2	72	1	0.5	3	-0.391459	0.28105	2.20163	1.69506	0.835433	2	3
606	ADCI	607	1378	2	71	1	5	2	1.62133	0.780489	1.43621	-0.0473766	-0.335969	1	1
607	ADCI	608	1381	2	84	0	13	3	-0.0689575	-0.419618	1.63279	2.39011	1.15946	2	3
608	ADCI	609	1383	2	58	0	18	3	1.41166	0.656333	0.475691	1.26572	1.24839	1	3
609	ADCI	610	1384	2	64	0	16	1	0.723083	0.0100247	-0.201411	-0.876035	-0.319809	1	0
610	ADCI	611	1386	2	80	1	8	1	0.168229	0.503887	1.00553	0.257415	0.342181	1	0
611	ADCI	612	1388	2	70	1	6	3	1.21484	-0.35773	-0.524573	-0.783717	-0.0225984	1	0
612	ADCI	613	1391	2	71	0	16	3	1.04725	0.74597	0.570535	0.190543	0.559328	1	1
613	ADCI	614	1392	2	66	0	12	1	-0.947829	-1.04772	-0.354143	0.470897	0.946989	2	0
614	ADCI	615	1395	2	79	1	6	3	-1.14013	0.583028	-1.07244	0.750002	0.81854	2	0
615	ADCI	616	1398	2	81	1	6	1	-1.34797	0.522712	1.33342	2.06451	0.858027	2	2
616	ADCI	617	1402	2	64	1	1	1	1.79147	1.78738	1.66373	0.720868	0.899303	1	4
617	ADCI	618	1404	2	66	1	6	3	-1.00652	-0.513872	-0.87692	-1.26972	-1.00621	1	0
618	ADCI	619	1407	2	69	1	6	1	0.342899	0.118122	-0.092839	-0.168314	-0.0119106	1	0
619	ADCI	620	1408	2	89	1	14	1	2.29972	1.48231	0.829603	0.571109	-0.157295	1	2
620	ADCI	621	1410	2	83	0	6	3	-0.231223	-0.172215	0.885833	-0.627644	-0.437473	1	0
621	ADCI	622	1414	2	72	1	4	3	0.356605	0.497017	-0.275793	-0.430076	-0.459909	1	0
622	ADCI	623	1418	2	70	1	18	3	1.83357	-0.182417	0.797021	0.271513	0.47587	1	1
623	ADCI	624	1419	2	78	0	16	3	0.452424	-1.44498	1.01602	-0.363102	-0.006911	2	0
624	ADCI	625	1425	2	61	1	3	3	1.66365	-0.176873	1.99951	2.00086	2.2509	1	5
625	ADCI	626	1429	2	67	0	6	3	0.0285669	-1.41447	-0.738445	-1.26294	-1.30344	1	0
626	ADCI	627	1432	2	75	1	6	3	-0.190675	0.0322702	0.265898	-0.442782	-0.22262	1	0
627	ADCI	628	1435	2	82	1	12	1	-1.00793	1.24835	1.74517	1.4145	1.87313	2	4
628	ADCI	629	1437	2	74	1	18	1	1.06486	0.372224	0.327228	-0.61679	-0.279211	1	0
629	ADCI	630	1442	2	77	0	16	3	-0.0409628	-1.82971	-1.56847	-1.69759	-1.95147	1	0
630	ADCI	631	1447	2	81	1	5	1	1.72989	0.802473	0.364438	0.313377	-0.514166	1	1
631	ADCI	632	1456	2	81	0	16	3	1.55022	1.20466	0.976627	0.794891	0.270508	1	2
632	ADCI	633	1458	2	77	0	12	1	0.0865914	-0.486236	0.627841	0.801766	1.05328	2	0
633	ADCI	634	1462	2	76	1	2	3	1.97113	1.1681	0.585007	-0.0942522	-1.05829	1	1
634	ADCI	635	1464	2	72	0	18	3	-0.941991	-1.48712	-2.2324	-2.13925	-2.3253	1	0
635	ADCI	636	1470	2	82	0	7	3	0.34349	-0.957907	-1.00194	-0.712244	-1.51124	1	0
636	ADCI	637	1473	2	68	1	12	3	0.654144	0.12242	0.970864	0.74267	0.283332	1	1
637	ADCI	638	1476	2	63	0	8	3	-0.949703	0.118963	-0.274168	0.532733	-1.36181	2	0
638	ADCI	639	1479	2	55	1	12	1	2.53509	3.96435	2.05182	2.52776	1.69851	1	10
639	ADCI	640	1481	2	77	0	16	1	1.85133	0.493341	0.236675	-1.16751	-1.25529	1	0
640	ADCI	641	1486	2	74	0	18	3	0.50741	1.33898	0.672036	1.44419	1.63461	2	4
641	ADCI	642	1489	2	68	1	12	3	0.184666	1.13867	0.991272	0.963145	1.19333	2	2
642	ADCI	643	1494	2	78	0	20	1	1.45414	-0.290529	-0.610433	-0.171574	0.286219	1	0
643	ADCI	644	1495	2	75	0	16	3	-0.106713	-0.798737	-0.0839569	-0.409	-0.296708	2	0
644	ADCI	645	1498	2	70	1	9	3	-1.18914	-1.22905	-0.879682	-1.1243	-1.15641	2	0
645	ADCI	646	1511	2	78	1	12	3	1.96896	-0.710921	1.62406	1.29747	0.169518	1	2
646	ADCI	647	1513	2	83	0	14	3	-0.206369	1.04016	0.306098	-0.200871	0.0536557	1	0
647	ADCI	648	1515	2	76	1	8	1	-2.38381	-0.954622	0.173574	-0.724693	-1.48074	2	0
648	ADCI	649	1517	2	77	1	16	1	-0.298394	0.0318156	0.728186	-0.0816119	-0.17598	2	0
649	ADCI	650	1518	2	66	1	13	1	0.519811	1.11944	-0.278888	-0.355513	1.21081	1	0
650	ADCI	651	1519	2	84	0	0	3	1.43743	1.8757	2.18973	1.42602	1.9533	1	6
651	ADCI	652	1521	2	72	0	16	3	0.0603978	0.171264	0.134754	-0.442017	-0.263046	1	0
652	ADCI	653	1525	2	63	1	12	3	-1.36048	0.0530999	-0.332082	-0.0554933	0.519735	2	0
653	ADCI	654	1529	2	81	0	16	1	0.334207	0.535777	-0.802276	-0.140201	-0.582285	1	0
654	ADCI	655	1533	2	60	1	12	3	0.59311	-0.3259	-0.0864074	-0.674626	-0.761231	1	0
655	ADCI	656	1536	2	79	0	12	1	-0.542022	0.591987	-4.14691	0.167173	0.324103	1	0
656	ADCI	657	1537	2	75	1	12	3	0.789882	0.433781	-0.741494	-0.204274	-0.626211	1	0
657	ADCI	658	1540	2	79	0	9	2	0.188328	-0.633153	0.832213	0.265198	2.00715	2	1
658	ADCI	659	1544	2	66	0	12	3	-0.0312116	-0.234356	0.534545	-0.261245	-0.439868	1	0
659	ADCI	660	1547	2	66	1	16	3	0.228351	1.03466	1.04869	-0.042406	0.306216	1	1
660	ADCI	661	1549	2	62	1	12	1	0.343065	0.748078	-0.197523	-1.13648	-0.860842	1	0
661	ADCI	662	1551	2	60	0	16	1	-0.0634518	0.625124	-1.23367	-0.927802	-0.65206	1	0
662	ADCI	663	1554	2	76	1	9	1	-0.546672	-0.676745	-0.246615	-1.11225	-0.521972	1	0
663	ADCI	664	1559	2	77	0	16	3	-0.391612	-1.44819	-1.72886	-1.58656	-1.64843	1	0
664	ADCI	665	1562	2	65	1	12	3	-1.00489	-1.91656	-3.50261	-3.03305	-2.73967	1	0
665	ADCI	666	1566	2	81	0	16	2	2.17054	0.728579	0.978824	-0.161493	-0.391845	1	1
666	ADCI	667	1568	2	52	1	6	1	0.540889	1.59717	1.80204	1.95657	0.695358	2	4
667	ADCI	668	1569	2	76	0	18	3	0.0824544	-0.870241	-0.32492	-0.661426	-0.0626802	1	0
668	ADCI	669	1570	2	61	1	6	3	0.679529	0.563254	-1.12033	-1.24066	-0.349489	1	0
669	ADCI	670	1572	2	72	1	3	1	-1.02289	-1.62909	-0.689135	0.48487	1.56875	2	0
670	ADCI	671	1574	2	81	0	16	1	-0.247924	-0.959282	-1.70741	-2.31334	-1.56693	1	0
671	ADCI	672	1575	2	77	0	16	3	-0.417492	0.037634	-0.835944	-0.472808	-0.523828	1	0
672	ADCI	673	1578	2	66	0	11	1	1.14346	0.689385	2.35084	1.51	1.1629	1	4
673	ADCI	674	1579	2	74	1	16	1	1.87425	0.194594	-0.165257	0.0146532	1.23336	1	1
674	ADCI	675	1583	2	73	0	12	3	-2.79294	-4.06106	-2.71975	-2.30567	-1.06177	2	0
675	ADCI	676	1585	2	85	1	12	1	2.48402	2.09969	1.51867	1.57759	1.94048	1	6
676	ADCI	677	1586	2	64	0	12	1	0.44027	0.326976	0.467179	-0.18338	1.0025	1	0
677	ADCI	678	1589	2	73	0	16	3	1.61512	1.04735	0.0949884	1.12978	-0.160588	1	1
678	ADCI	679	1591	2	58	1	12	1	1.44932	1.82778	0.58728	0.572784	1.00668	1	3
679	ADCI	680	1595	2	62	0	12	1	-0.00894464	-0.581201	-0.475618	-1.16924	-0.676549	1	0
680	ADCI	681	1598	2	68	0	12	3	-1.95543	-1.33169	-2.35324	-2.50665	-1.6695	1	0
681	ADCI	682	1601	2	77	1	4	1	3.53051	1.72606	1.21079	1.72088	1.21717	1	6
682	ADCI	683	1604	2	76	0	16	1	1.19632	1.74073	-0.0448292	0.680665	-0.235795	1	1
683	ADCI	684	1606	2	70	0	9	1	-0.449607	0.297426	0.41314	0.926386	1.61768	2	1
684	ADCI	685	1608	2	74	1	6	3	0.645546	0.815608	0.204037	-0.220432	-0.663562	1	0
685	ADCI	686	1610	2	74	1	14	1	-0.193528	0.547537	1.06606	0.511046	0.711516	2	1
686	ADCI	687	1611	2	80	0	6	1	1.77837	-0.0949559	0.0396486	0.209535	1.43115	1	1
687	ADCI	688	1613	2	72	1	7	3	-0.486277	0.286073	-0.215053	-0.567016	0.3443	1	0
688	ADCI	689	1616	2	66	1	9	3	-0.994936	-0.300767	-0.895924	-0.8384	-1.25317	1	0
689	ADCI	690	1617	2	64	1	6	1	0.575267	0.192255	-0.252489	-0.945773	-0.0703358	1	0
690	ADCI	691	1618	2	68	0	7	3	0.198791	0.0874744	0.15446	-0.518858	-0.125322	1	0
691	ADCI	692	1620	2	75	1	6	3	-0.693052	0.736124	1.04211	0.622215	0.412488	2	0
692	ADCI	693	1623	2	85	0	18	3	-2.92831	-0.717768	-0.649702	0.321658	0.618476	2	0
693	ADCI	694	1627	2	80	0	18	1	-1.13011	-0.36618	-0.0146476	-0.644597	-0.88457	2	0
694	ADCI	695	1634	2	79	0	16	3	-0.537046	-0.274492	-1.20396	-1.08765	-0.585391	1	0
695	ADCI	696	1636	2	69	0	16	3	0.673558	-0.0458975	-0.0242733	-0.941825	-0.774059	1	0
696	ADCI	697	1642	2	73	0	6	3	0.0899888	-1.32008	-1.44018	-1.44931	-1.78835	1	0
697	ADCI	698	1647	2	86	0	14	1	-1.30253	-0.265656	0.425591	-0.172525	-0.14071	2	0
698	ADCI	699	1652	2	84	0	13	3	-0.595608	0.00884955	-0.166403	-1.10722	-1.00129	1	0
699	ADCI	700	1655	2	79	0	16	1	-0.318833	0.38235	-0.032914	0.30932	0.0631688	2	0
700	ADCI	701	1658	2	83	0	16	1	1.76441	0.573527	0.473184	0.292099	0.617296	1	1
701	ADCI	702	1663	2	59	1	9	1	0.0525427	-0.190115	-0.841172	-1.17536	-0.719313	1	0
702	ADCI	703	1671	2	79	0	16	3	-0.89277	-1.05094	-0.700585	-0.632866	-1.75091	2	0
703	ADCI	704	1676	2	64	1	16	3	3.63755	2.0949	0.0944995	0.264083	0.778647	1	3
704	ADCI	705	1679	2	75	0	16	1	0.0300545	-1.15475	-1.13869	-2.00884	-1.25836	1	0
705	ADCI	706	1688	2	83	1	6	1	-1.12584	0.413141	-0.0305415	0.653038	0.357814	2	0
706	ADCI	707	1690	2	82	1	9	2	1.50442	1.30175	2.00826	1.25357	0.249103	1	4
707	ADCI	708	1697	2	83	0	16	3	-1.7766	0.127289	0.498785	-0.307125	-0.0387295	2	0
708	ADCI	709	1698	2	68	0	16	1	1.72985	1.04164	0.475075	-0.0577422	-0.0461462	1	1
709	ADCI	710	1700	2	76	1	18	1	0.840772	1.40926	0.84885	0.686268	0.276758	1	2
710	ADCI	711	1702	2	73	0	9	3	1.65666	1.07671	-0.485535	-0.500623	-0.643386	1	0
711	ADCI	712	1708	2	82	1	15	1	3.45899	1.67056	1.72223	0.662998	1.13809	1	5
712	ADCI	713	1710	2	50	1	20	3	-0.800031	0.185538	-0.702117	-0.903803	-0.659857	1	0
713	ADCI	714	1712	2	81	0	16	3	1.2219	2.46489	2.43292	3.50855	4.11706	1	11
714	ADCI	715	1716	2	80	1	12	1	-0.120939	0.773376	0.384477	2.72198	1.52685	2	4
715	ADCI	716	1717	2	73	0	18	3	0.797359	0.436221	0.670906	-0.172573	0.256927	1	0
716	ADCI	717	1719	2	86	1	12	2	-1.26256	0.386303	0.583628	1.2712	0.0649801	2	0
717	ADCI	718	1723	2	67	1	9	3	1.08618	-0.401477	1.28632	0.340096	-0.422341	1	0
718	ADCI	719	1727	2	73	0	16	3	-0.952247	-0.94822	-1.45178	-1.76279	-0.996405	1	0
719	ADCI	720	1733	2	73	1	12	1	-0.583984	-0.603236	-0.0919842	-0.984286	-0.129554	2	0
720	ADCI	721	1734	2	75	1	14	3	0.257816	0.559885	0.374108	0.0930431	-0.0202707	1	0
721	ADCI	722	1737	2	62	1	9	1	-0.286087	0.507592	0.578351	1.92724	0.406774	2	2
722	ADCI	723	1741	2	78	0	9	3	-0.886392	-0.430464	0.0561967	-0.839526	-0.90653	2	0
723	ADCI	724	1743	2	82	0	18	1	-1.45044	-2.38397	0.379039	-0.330357	0.131216	2	0
724	ADCI	725	1746	2	87	0	13	1	-4.48444	-0.716207	0.921656	0.754622	-0.0478125	2	0
725	ADCI	726	1747	2	84	0	6	3	0.894788	1.01729	0.604786	0.272453	-0.841986	1	0
726	ADCI	727	1750	2	68	1	16	1	-0.116841	0.526541	1.11903	0.354483	-1.46276	1	0
727	ADCI	728	1753	2	74	0	12	3	-2.39791	-0.991978	-0.438991	-0.619761	-0.718627	2	0
728	ADCI	729	1756	2	75	0	18	3	2.83253	3.34581	1.11803	1.85995	2.18583	1	8
729	ADCI	730	1760	2	67	0	16	3	0.622778	1.34773	0.461764	0.17892	-0.300399	1	1
730	ADCI	731	1761	2	53	1	16	3	0.699842	0.352968	-0.319853	-0.832523	-0.785528	1	0
731	ADCI	732	1766	2	66	0	12	3	0.529438	-0.367	0.755418	-0.443868	-0.273177	1	0
732	ADCI	733	1769	2	76	1	6	1	2.3212	1.16253	0.977563	0.418189	1.69476	1	4
733	ADCI	734	1771	2	74	0	9	3	-1.35484	-1.04585	-0.810839	-1.05772	-1.63368	2	0
734	ADCI	735	1773	2	68	1	6	3	0.0581504	1.68981	0.792752	0.00268019	0.0726051	1	1
735	ADCI	736	1775	2	74	0	13	3	-1.17225	0.436607	-0.787713	0.674143	1.44214	2	0
736	ADCI	737	1777	2	69	1	16	3	0.761777	1.23801	1.76363	1.5872	1.90063	2	5
737	ADCI	738	1780	2	71	1	16	3	-1.26402	-0.521516	0.280506	-0.616956	-1.03995	2	0
738	ADCI	739	1783	2	74	0	12	3	-0.825995	-1.13906	0.521543	-0.509207	-0.94296	2	0
739	ADCI	740	1789	2	67	0	16	3	-0.319221	-0.0827	-0.0199779	-0.646873	-0.559696	1	0
740	ADCI	741	1799	2	88	1	6	3	1.01302	2.21131	1.70943	1.49183	2.33778	1	6
741	ADCI	742	1803	2	80	1	16	3	1.09093	1.06849	1.94858	0.571352	0.0225	1	2
742	ADCI	743	1806	2	59	0	12	1	0.225319	0.649352	-0.624483	-0.556398	-0.213214	1	0
743	ADCI	744	1809	2	75	1	0.5	3	-1.80352	-1.52016	-0.0554327	-0.477699	-0.857201	2	0
744	ADCI	745	1812	2	78	1	6	1	0.421839	-0.929666	-1.30349	-2.35999	-2.02276	1	0
745	ADCI	746	1816	2	74	0	16	1	0.620838	0.344829	-0.678567	0.14516	-0.258428	1	0
746	ADCI	747	1818	2	59	0	15	3	-0.374164	-0.996777	-1.04267	-1.46151	-1.45497	1	0
747	ADCI	748	1821	2	77	1	5	3	-0.96095	0.865125	0.438789	0.754171	0.336546	2	0
748	ADCI	749	1825	2	58	1	9	3	0.461057	0.402408	-0.841862	-1.20334	-0.322488	1	0
749	ADCI	750	1826	2	79	1	13	3	2.62946	3.8812	0.689407	2.24575	1.81294	1	8
750	ADCI	751	1828	2	82	0	16	3	-1.46127	-2.20724	0.878918	0.568668	0.87833	2	0
751	ADCI	752	1831	2	72	0	16	3	-0.522495	-0.332955	-0.933143	-0.811688	-1.95509	1	0
752	ADCI	753	1835	2	63	1	12	2	-0.138832	0.996959	0.822837	0.130642	0.921407	2	1
753	ADCI	754	1838	2	75	1	18	1	-0.160574	1.43177	1.63786	1.30184	0.17515	2	3
754	ADCI	755	1841	2	70	0	4	3	-0.667475	-1.83079	-2.66621	-0.846454	-0.874959	1	0
755	ADCI	756	1842	2	63	1	3	3	-0.415681	-0.154195	0.46885	0.289183	-1.24257	2	0
756	ADCI	757	1847	2	81	1	1	1	3.32989	2.57677	1.51772	2.5718	3.11517	2	10
757	ADCI	758	1848	2	60	1	12	3	1.93566	0.351283	0.57818	-0.160738	-0.312942	1	1
758	ADCI	759	1850	2	78	0	16	3	1.16303	0.0531551	3.15837	3.20551	4.31912	1	9
759	ADCI	760	1853	2	52	1	12	3	-0.780448	0.323697	0.768454	0.300587	-0.116301	2	0
760	ADCI	761	1858	2	78	0	13	1	-0.621414	0.429506	-0.800597	-0.475569	-0.267923	1	0
761	ADCI	762	1860	2	63	1	6	1	0.910126	0.798841	0.410313	-0.289348	-0.644234	1	0
762	ADCI	763	1861	2	83	1	16	1	0.553722	0.503146	0.343789	1.33643	0.644391	2	1
763	ADCI	764	1864	2	57	0	16	3	0.945343	-1.40582	-0.96805	-1.26141	-1.73632	1	0
764	ADCI	765	1869	2	75	0	12	1	0.401515	-0.271718	0.986354	0.512419	-0.570682	2	0
765	ADCI	766	1870	2	58	1	6	3	0.789383	0.368108	0.882827	1.26526	1.81581	2	3
766	ADCI	767	1871	2	74	1	12	1	0.891068	1.66517	0.338272	1.06947	2.617	1	5
767	ADCI	768	1875	2	70	1	6	3	1.25315	-0.179636	-0.111839	-1.44087	-1.24188	1	0
768	ADCI	769	1879	2	70	1	12	1	2.01407	1.80643	1.40353	1.65084	0.508693	1	4
769	ADCI	770	1881	2	63	1	12	3	1.83333	-0.455301	0.544855	-0.0498036	1.35423	1	1
770	ADCI	771	1890	2	77	1	14	3	1.73538	0.678515	0.876306	0.266621	0.50631	1	2
771	ADCI	772	1896	2	78	1	6	1	1.29237	1.0558	0.305156	1.63559	0.986941	1	3
772	ADCI	773	1898	2	75	1	9	3	1.11711	0.854303	-0.210425	0.585398	0.10703	1	1
773	ADCI	774	1903	2	79	1	6	1	3.45595	0.856932	0.732216	0.316392	0.94312	1	3
774	ADCI	775	1909	2	73	0	16	3	1.75898	3.48993	3.03732	3.20161	2.21967	1	11
775	ADCI	776	1914	2	66	1	13	3	1.59518	2.07705	2.25533	2.07178	1.96816	1	7
776	ADCI	777	1917	2	72	0	12	2	2.45072	3.67888	1.50742	2.10622	1.85943	1	9
777	ADCI	778	1925	2	77	1	6	3	1.67331	2.02037	2.0558	2.24326	1.14526	1	6
778	ADCI	779	1929	2	76	1	9	3	3.22834	2.5844	1.43164	1.91206	1.6926	1	8
779	ADCI	780	1941	2	65	0	16	1	2.6452	2.69972	1.95863	1.91738	0.327985	1	5
780	ADCI	781	1948	2	87	1	6	1	2.75555	0.176877	1.85759	2.1032	2.19822	1	6
781	ADCI	782	1950	2	73	1	12	3	0.00304369	0.932444	1.48957	1.24213	0.434175	2	2
782	ADCI	783	1952	2	74	1	8	3	-0.197334	-0.0893715	-0.209674	-0.363433	0.290596	1	0
783	ADCI	784	1958	2	72	1	3	3	-0.47147	0.0740288	0.142347	-0.526935	-0.877125	1	0
784	ADCI	785	1961	2	72	1	6	3	2.22259	3.14903	2.99298	2.58509	2.52563	1	11
785	ADCI	786	1964	2	53	1	12	1	0.973712	2.734	1.98194	2.25469	1.06099	1	6
786	ADCI	787	1965	2	62	1	6	3	3.0181	2.19038	1.07069	0.41853	0.39299	1	4
787	ADCI	788	1967	2	80	1	12	3	2.12562	0.702421	0.746757	-0.135496	0.337297	1	1
788	ADCI	789	1968	2	67	1	6	1	0.364685	2.68684	1.17384	1.37916	2.99046	2	6
789	ADCI	790	1969	2	74	0	18	3	0.658885	-0.37434	-0.37406	-1.06828	-1.19574	1	0
790	ADCI	791	1972	2	60	1	12	1	0.0678217	1.39453	1.25921	0.255627	1.30222	2	2
791	ADCI	792	1974	2	71	1	16	1	1.64428	1.32549	0.0403414	-0.13279	0.175211	1	1
792	ADCI	793	1975	2	55	1	16	1	4.81929	4.7637	3.58909	3.39439	5.61543	2	15
793	ADCI	794	1977	2	64	1	12	1	3.2727	3.65924	2.48825	1.54561	2.72335	2	11
794	ADCI	795	1982	2	56	1	9	3	1.37088	3.31012	4.26654	4.77496	3.44842	1	13
795	ADCI	796	1987	2	79	0	14	3	0.505431	0.136527	0.754797	-0.0457547	-0.269712	1	0
796	ADCI	797	1989	2	55	0	16	1	2.23712	3.04794	4.23547	5.62478	4.38484	1	14
797	ADCI	798	1991	2	54	1	6	1	3.02279	4.52672	3.59899	4.40571	4.06844	1	15
798	ADCI	799	1993	2	84	1	12	2	1.13291	2.69913	1.6827	2.10154	2.04689	1	7
799	ADCI	800	1995	2	50	1	12	3	1.76828	1.88722	2.89764	2.50727	1.96322	1	8
800	ADCI	801	2002	2	64	1	0	3	1.51439	1.07424	0.553649	1.04616	0.524387	1	2
801	ADCI	802	2004	2	55	0	16	1	-0.431822	-0.630333	0.327198	0.103266	-0.39638	2	0
802	ADCI	803	2007	2	55	1	16	3	1.11404	2.73466	2.99584	2.52419	2.06131	1	9
803	ADCI	804	2011	2	69	1	12	3	-0.11281	2.06344	1.02109	1.93286	0.947002	2	4
804	ADCI	805	2019	2	61	1	12	3	0.676476	4.30484	4.59241	6.35239	6.33781	1	14
805	ADCI	806	2024	2	61	1	16	1	0.691618	3.41393	2.56527	5.29455	3.65648	1	13
806	ADCI	807	2028	2	61	0	18	3	2.45246	3.9007	4.49275	4.91311	2.4995	1	14
807	ADCI	808	2032	2	66	0	13	1	0.305236	0.479896	0.85505	1.48775	0.106369	2	1
808	ADCI	809	2033	2	53	1	9	3	3.49295	4.23751	3.45571	3.83666	1.90929	2	14
809	ADCI	810	2035	2	53	1	16	1	2.3884	3.92789	3.74681	4.09513	5.37905	1	15
810	ADCI	811	2039	2	84	1	12	3	3.46266	4.0166	2.22478	5.37575	4.75546	2	15
811	ADCI	812	2048	2	79	0	16	3	1.7952	1.77765	2.06554	1.17139	0.711661	1	4
812	ADCI	813	2051	2	68	1	12	3	-0.256901	2.10252	0.724011	1.20583	-1.64514	1	1
813	ADCI	814	2054	2	72	1	15	3	0.418836	1.51857	0.517504	0.0975385	0.256357	1	1
814	ADCI	815	2055	2	59	0	16	1	-0.238329	-0.614488	-1.31323	-1.35558	-0.857235	1	0
815	ADCI	816	2059	2	64	1	12	1	0.802428	1.79276	0.803299	0.348091	2.39412	1	4
816	ADCI	817	2060	2	62	1	9	3	2.52933	1.74958	1.34681	0.652131	0.490747	1	4
817	ADCI	818	2062	2	79	0	16	1	-0.0912412	-1.26784	-1.10999	-1.15901	-1.01352	1	0
818	ADCI	819	2064	2	60	1	12	1	3.63631	4.09514	3.92067	4.32485	3.31602	1	15
819	ADCI	820	2066	2	68	1	0.5	3	-0.125455	-0.168391	-2.02351	-1.01363	-0.348321	1	0
820	ADCI	821	2068	2	56	0	18	3	3.05949	3.73843	1.41421	1.96038	0.583377	1	8
821	ADCI	822	2069	2	77	1	16	3	0.221397	1.37038	1.15882	1.57749	1.17273	2	4
822	ADCI	823	2071	2	54	0	16	3	0.542924	0.506652	1.24221	0.883767	1.25715	2	2
823	ADCI	824	2073	2	61	0	12	1	0.69297	1.49267	0.27709	0.673405	1.42511	1	2
824	ADCI	825	2078	2	71	1	14	3	1.99357	1.93076	2.09551	0.904448	0.663595	1	4
825	ADCI	826	2079	2	75	1	9	2	1.26787	2.05572	1.6231	1.13322	1.35917	1	5
826	ADCI	827	2082	2	84	0	6	1	1.20874	0.332943	0.410927	0.331633	0.63795	1	1
827	ADCI	828	2085	2	79	1	12	3	0.614881	-0.771625	0.417717	-0.370375	-0.754251	1	0
828	ADCI	829	2086	2	78	0	16	3	-0.341991	-0.691336	0.791045	0.0294857	-1.12631	2	0
829	ADCI	830	2088	2	75	1	2	3	1.79956	2.43025	0.121394	1.13968	0.272665	1	3
830	ADCI	831	2090	2	81	1	16	1	0.286598	0.416552	0.268259	0.222714	-0.188735	1	0
831	ADCI	832	2093	2	61	1	9	3	-0.615238	-0.22908	0.474724	-0.313555	-0.315423	2	0
832	ADCI	833	2095	2	75	1	0	3	2.07815	1.46196	1.06651	0.621409	1.71823	1	4
833	ADCI	834	2097	2	69	0	12	1	-0.627364	1.46802	0.211554	0.757579	0.854645	2	1
834	ADCI	835	2098	2	69	0	12	1	-1.17338	-0.509403	-0.435249	-1.10255	-0.467354	2	0
835	ADCI	836	2100	2	76	1	9	3	3.07855	2.85458	2.4189	2.82518	2.84933	1	11
836	ADCI	837	2102	2	74	1	9	3	1.39462	0.148658	0.239535	0.86828	1.06075	1	1
837	ADCI	838	2105	2	79	1	16	1	1.80579	1.66223	0.817075	1.6439	3.13596	1	6
838	ADCI	839	2109	2	69	1	6	3	0.488529	1.87971	0.621773	1.17375	0.161361	1	2
839	ADCI	840	2111	2	79	0	16	3	-1.65352	-1.08014	-1.64399	0.0948594	0.0547246	2	0
840	ADCI	841	2112	2	55	0	18	3	1.1855	0.972507	1.68354	1.87161	0.813356	1	4
841	ADCI	842	2113	2	74	0	11	1	1.07857	0.500449	0.285473	-0.137625	0.576554	1	0
842	ADCI	843	2115	2	75	0	12	3	-1.49958	-0.215395	0.533082	0.160142	0.412326	2	0
843	ADCI	844	2117	2	71	1	12	1	1.62221	1.68505	1.43966	1.0122	1.79093	1	5
844	ADCI	845	2119	2	65	1	12	3	0.800026	0.000263485	0.755123	0.22524	0.700271	1	1
845	ADCI	846	2122	2	97	0	15	3	1.8548	1.39945	0.303489	0.287453	0.643005	1	2
846	ADCI	847	2124	2	56	0	12	3	1.32884	0.719713	0.194265	3.19873	0.827742	2	5
847	ADCI	848	2127	2	77	1	16	1	2.36505	1.43337	0.360937	1.21603	-0.746358	1	2
848	ADCI	849	2130	2	82	0	12	3	-0.786105	1.27721	1.17755	0.937802	0.818828	2	2
849	ADCI	850	2133	2	78	1	1	3	1.06638	2.3345	1.55526	1.93442	3.37824	2	8
850	ADCI	851	2135	2	80	1	6	3	3.1654	3.35321	2.51749	3.27932	2.63884	2	12
851	ADCI	852	2136	2	67	0	9	3	1.78029	1.29369	0.356344	1.46195	0.483334	1	3
852	ADCI	853	2137	2	63	1	6	3	1.62892	0.945434	1.54741	0.7043	0.0487654	1	2
853	ADCI	854	2140	2	83	1	12	1	1.32353	3.52994	2.22722	2.55562	2.24216	1	10
854	ADCI	855	2142	2	85	0	16	2	0.40908	0.857262	0.476608	0.0457125	-0.220711	1	0
855	ADCI	856	2143	2	67	0	6	1	-0.453672	1.06371	-0.927387	-0.71097	-2.36498	1	0
856	ADCI	857	2144	2	76	1	6	3	1.61541	3.77885	1.87027	2.68854	3.32148	2	11
857	ADCI	858	2145	2	51	1	12	1	-0.212237	1.09703	0.643374	0.636564	0.715085	2	1
858	ADCI	859	2147	2	67	0	21	1	-1.15009	0.962036	-0.131043	-0.73369	0.601491	2	0
859	ADCI	860	2154	2	71	1	12	3	1.69511	1.33074	1.14923	0.334658	0.126825	1	2
860	ADCI	861	2157	2	71	0	16	3	1.30842	-0.212834	-0.135604	-0.364437	0.412954	1	0
861	ADCI	862	2160	2	71	0	18	3	0.253421	-1.43542	-2.00388	-2.53857	-2.9111	1	0
862	ADCI	863	2162	2	53	0	12	1	1.32917	2.47715	2.59611	3.33932	1.56628	1	9
863	ADCI	864	2164	2	63	1	12	1	2.81145	4.77809	4.26656	5.12527	3.45945	1	15
864	ADCI	865	2165	2	59	0	12	1	0.536556	1.58259	4.47388	4.38422	2.0134	1	11
865	ADCI	866	2166	2	58	1	9	3	1.52578	2.8442	0.818255	1.17723	0.56464	1	4
866	ADCI	867	2167	2	68	1	9	3	0.837507	2.41605	0.813333	0.0221278	0.447991	1	2
867	ADCI	868	2168	2	57	1	6	1	3.0036	5.0966	3.70573	4.32548	2.1802	1	15
868	ADCI	869	2170	2	54	1	16	1	-0.881393	-0.203652	-0.0868974	-0.724564	0.308605	2	0
869	ADCI	870	2172	2	62	0	9	1	0.279461	0.922089	2.91812	3.05953	0.94401	2	6
870	ADCI	871	2174	2	74	0	12	3	0.450077	-0.216791	-0.0914938	-0.859201	-1.22125	1	0
871	ADCI	872	2175	2	71	0	12	3	1.36128	2.34864	3.78446	3.82247	4.01574	1	13
872	ADCI	873	2176	2	68	1	6	3	2.36748	1.12175	1.39038	1.01536	1.37419	1	4
873	ADCI	874	2177	2	70	1	16	3	-0.546204	-0.825522	0.293554	-0.240274	-0.461089	2	0
874	ADCI	875	2178	2	67	0	16	3	-0.179672	-0.208084	-1.03239	-1.45694	0.312408	1	0
875	ADCI	876	2183	2	69	1	12	3	2.797	2.92132	1.9881	1.66339	2.41178	1	9
876	ADCI	877	2187	2	58	1	14	1	2.53468	4.1124	2.58531	3.93794	4.28837	2	14
877	ADCI	878	2190	2	64	1	16	1	0.761403	2.4111	2.221	4.17557	1.50073	1	9
878	ADCI	879	2194	2	59	1	16	3	1.18363	3.8343	4.37084	6.30871	4.46179	1	14
879	ADCI	880	2195	2	73	0	12	3	0.486892	0.438874	0.49394	0.858428	0.127561	1	0
880	ADCI	881	2197	2	66	1	8	3	0.0590429	3.81397	2.58584	2.97995	2.37347	2	10
881	ADCI	882	2203	2	55	1	12	1	1.35011	2.90399	1.99986	2.36402	1.53304	1	7
882	ADCI	883	2206	2	77	0	14	3	0.267655	1.70549	1.34164	1.28416	1.12878	2	4
883	ADCI	884	2210	2	65	1	16	2	0.790848	4.07282	2.61038	4.34988	1.90513	1	12
884	ADCI	885	2212	2	53	1	12	1	2.58859	3.13603	5.56501	5.7024	3.40978	1	15
885	ADCI	886	2216	2	76	1	12	1	1.99532	2.00127	1.82649	2.31318	1.61482	1	7
886	ADCI	887	2222	2	55	1	8	3	4.40251	5.0631	4.23041	3.50024	4.83624	2	15
887	ADCI	888	2224	2	50	1	12	1	0.567656	1.36108	4.28276	3.96556	1.8733	1	10
888	ADCI	889	2226	2	53	1	12	1	1.36648	3.80485	4.61726	4.39843	3.56315	1	14
889	ADCI	890	2231	2	70	1	6	3	2.75368	2.20763	-0.38623	0.73195	1.04473	1	3
890	ADCI	891	2232	2	53	1	18	1	1.18294	2.27187	-0.0672041	2.13917	1.36016	1	5
891	ADCI	892	2234	2	65	0	0	1	-0.689072	0.696337	1.58452	1.71712	0.489318	2	2
892	ADCI	893	2235	2	49	1	12	1	2.25876	2.1501	0.719218	0.639919	0.611847	1	3
893	ADCI	894	2237	2	62	1	10	3	2.35257	1.30451	1.91322	1.35636	1.12937	1	5
894	ADCI	895	2239	2	81	1	0	3	-0.0446688	0.096408	0.757681	1.33962	2.6399	2	3
895	ADCI	896	2241	2	53	1	16	3	1.43776	0.737484	1.7957	2.81116	0.284734	1	5
896	ADCI	897	2243	2	80	0	2	1	-0.100803	1.92198	1.77818	0.619761	-0.104383	1	2
897	ADCI	898	2245	2	67	1	6	3	2.71392	3.23263	2.03761	2.18536	2.63843	1	10
898	ADCI	899	2248	2	81	1	9	3	0.0308439	1.43547	1.47123	1.65234	-0.0737843	2	3
899	ADCI	900	2250	2	57	1	6	1	0.99189	1.79866	1.40725	0.700211	1.00013	1	4
900	ADCI	901	2253	2	63	0	11	1	0.688778	0.305571	1.39232	1.81323	-0.943681	2	1
901	ADCI	902	2257	2	74	1	9	3	2.16578	2.35459	1.67829	2.2858	1.97056	1	7
902	ADCI	903	2259	2	88	1	15	3	0.182643	1.15419	1.1197	0.583401	-0.049517	1	1
903	ADCI	904	2260	2	75	0	12	3	0.475086	0.756192	-0.868789	-0.999841	-0.852598	1	0
904	ADCI	905	2262	2	57	0	16	1	-0.819057	0.393365	-0.321442	-0.203697	0.29812	2	0
905	ADCI	906	2263	2	75	1	6	3	0.922082	0.57034	1.48312	0.419599	0.275847	1	2
906	ADCI	907	2267	2	73	0	16	3	-0.853632	0.00711257	0.0473715	-0.557607	0.241681	2	0
907	ADCI	908	2269	2	81	1	0.5	3	-2.02136	-0.776523	-1.4738	-0.377843	-0.881058	2	0
908	ADCI	909	2272	2	58	1	9	3	4.13095	2.35316	3.68797	4.33674	2.05257	1	14
909	ADCI	910	2275	2	58	1	12	3	2.24119	2.19903	1.49646	1.28582	1.44945	1	5
910	ADCI	911	2278	2	48	1	18	2	3.74176	2.35605	3.31828	3.71452	3.26162	2	14
911	ADCI	912	2281	2	61	1	6	1	-1.90745	2.10062	0.362893	2.3989	-0.98135	2	1
912	ADCI	913	2282	2	75	0	16	1	-0.294461	-0.0058592	0.0958254	-0.00780748	0.107391	2	0
913	ADCI	914	2284	2	68	0	12	3	0.148799	0.0689166	-0.0331215	-0.529091	-0.0327311	1	0
914	ADCI	915	2287	2	54	1	12	1	-0.0431613	2.49078	3.20365	4.92475	2.58202	1	11
915	ADCI	916	2289	2	73	1	12	3	1.70436	1.69272	0.335451	0.726578	0.948706	1	3
916	ADCI	917	2293	2	85	1	12	3	3.04568	3.39013	2.13486	2.55543	3.76772	2	12
917	ADCI	918	2294	2	75	0	9	3	0.334104	0.152338	-0.392548	-0.461068	-0.450849	1	0
918	ADCI	919	2297	2	57	1	12	1	1.37323	2.28594	1.09035	2.4694	1.49501	1	6
919	ADCI	920	2300	2	79	1	0.5	3	0.981955	0.0794335	-1.15487	-0.701644	-0.749662	1	0
920	ADCI	921	2302	2	69	1	18	3	4.05691	6.09327	4.70252	5.72979	4.83466	1	15
921	ADCI	922	2303	2	81	1	6	3	-0.712822	1.00537	1.62972	1.68339	1.66773	2	3
922	ADCI	923	2305	2	60	0	12	3	1.48165	2.16489	5.2161	5.39685	1.15395	1	12
923	ADCI	924	2306	2	69	1	6	3	-0.915928	-0.561366	0.0556156	0.178608	-0.267745	2	0
924	ADCI	925	2311	2	75	0	6	1	0.573127	-0.214303	0.428208	-0.184899	0.696225	1	0
925	ADCI	926	2313	2	65	1	9	3	0.814662	-1.21268	0.668238	0.0360506	0.140239	1	0
926	ADCI	927	2315	2	79	0	16	3	-1.45283	-1.44721	-0.267361	-0.725956	-0.774194	2	0
927	ADCI	928	2317	2	56	1	12	3	0.508211	2.07416	1.49977	2.22276	1.76748	2	6
928	ADCI	929	2319	2	59	0	20	1	1.06074	1.18478	1.15392	0.373754	2.35919	1	4
929	ADCI	930	2320	2	54	1	6	1	0.928617	0.149803	0.504059	1.86369	2.16539	2	4
930	ADCI	931	2322	2	66	0	9	1	2.12835	3.72991	2.53449	3.30182	1.88727	1	11
931	ADCI	932	2325	2	59	1	12	1	2.39291	2.51599	1.2789	2.30357	2.97543	1	8
932	ADCI	933	2327	2	73	0	16	1	1.34711	1.93571	1.78851	1.22325	1.25944	1	5
933	ADCI	934	2331	2	87	1	16	3	2.86802	2.51336	1.56458	2.18152	3.10135	1	9
934	ADCI	935	2332	2	63	0	18	3	1.88778	1.19736	0.520847	0.283888	0.622762	1	2
935	ADCI	936	2333	2	78	1	6	1	0.399426	0.925527	0.605691	-0.0472943	-0.380132	1	0
936	ADCI	937	2334	2	81	0	16	3	-0.770693	2.23148	1.99207	2.0761	2.53775	2	6
937	ADCI	938	2337	2	33	1	16	1	1.14927	1.14103	0.35299	0.725775	0.83992	1	2
938	ADCI	939	2338	2	68	0	16	1	2.89505	1.9898	1.6655	1.43485	1.63966	1	6
939	ADCI	940	2340	2	62	1	12	3	-0.096313	0.372067	-0.611456	-0.411515	-0.502358	1	0
940	ADCI	941	2342	2	74	0	16	3	0.187549	0.228503	0.939044	1.17263	-0.106701	2	1
941	ADCI	942	2343	2	79	0	16	1	-0.386832	-0.429529	0.0300288	-0.443219	0.691567	2	0
942	ADCI	943	2347	2	67	1	6	3	-0.461624	-1.60171	-0.565747	-0.766317	-0.0178518	2	0
943	ADCI	944	2349	2	64	0	12	1	0.423524	1.99705	2.43291	2.43063	1.65878	2	6
944	ADCI	945	2352	2	71	1	12	3	0.602225	0.0049349	-0.568908	-1.46036	-0.330347	1	0
945	ADCI	946	2357	2	63	0	16	1	0.508964	1.10197	1.31997	0.694611	0.750807	1	2
946	ADCI	947	2359	2	72	0	6	3	0.288089	1.36871	0.302568	0.0547237	-0.43122	1	0
947	ADCI	948	2360	2	59	1	7	1	5.49243	5.29939	4.47634	5.26888	4.8339	2	15
948	ADCI	949	2361	2	59	0	16	1	2.18577	1.51649	2.48817	2.63162	1.44592	1	7
949	ADCI	950	2365	2	62	0	12	1	-0.407802	-0.26565	0.650222	1.16203	1.20118	2	1
950	ADCI	951	2366	2	65	1	6	3	-1.23891	-1.07954	-0.904113	-0.867036	-0.564654	2	0
951	ADCI	952	2369	2	80	1	12	3	1.3839	2.88192	0.430157	2.32181	3.09658	2	8
952	ADCI	953	2372	2	82	1	6	1	0.535747	0.678057	1.01434	0.2029	-0.48143	1	0
953	ADCI	954	2377	2	66	1	16	3	1.9997	1.62512	2.36778	1.206	0.977799	1	5
954	ADCI	955	2380	2	70	1	12	1	0.626785	0.600647	-0.110292	-0.904458	-1.0967	1	0
955	ADCI	956	2385	2	60	1	16	3	0.242624	1.42105	1.30933	1.06387	1.71633	2	4
956	ADCI	957	2390	2	59	0	11	1	-1.70959	0.658698	0.314246	1.28582	1.89243	2	1
957	ADCI	958	2395	2	58	1	18	3	2.60097	2.55027	1.94863	2.31061	2.09288	1	8
958	ADCI	959	2397	2	55	1	6	3	1.77011	2.06958	1.40519	1.10169	2.10197	1	6
959	ADCI	960	2399	2	60	1	12	1	-0.424322	1.36289	1.62056	1.73384	1.47184	2	4
960	ADCI	961	2400	2	80	0	6	2	1.53796	1.88044	0.152109	0.548352	2.12998	1	4
961	ADCI	962	2401	2	54	1	14	3	2.52487	5.26887	5.99219	6.50431	3.93964	1	15
962	ADCI	963	2402	2	59	0	21	1	0.13887	0.321734	1.12426	0.907532	0.302122	2	1
963	ADCI	964	2403	2	56	1	12	1	5.38923	5.99801	4.84226	5.70617	4.86764	1	15
964	ADCI	965	2404	2	60	0	14	1	0.702634	1.86988	1.45139	1.18051	2.18818	1	5
965	ADCI	966	2405	2	59	1	9	3	-0.0117435	1.36805	1.82082	1.09207	1.06313	2	3
966	ADCI	967	2406	2	79	0	16	1	-0.0561424	-1.14672	-0.269441	-0.069597	0.905601	2	0
967	ADCI	968	2409	2	83	0	16	1	-0.769719	0.525235	1.08909	1.29024	0.504468	2	1
968	ADCI	969	2410	2	56	1	9	3	0.417635	0.370419	-0.73135	0.100894	0.513092	1	0
969	ADCI	970	2411	2	64	1	9	3	-0.155392	-0.283676	-0.208191	-0.871554	0.225073	1	0
970	ADCI	971	2414	2	78	1	6	3	0.984171	0.321237	0.802664	0.45633	0.987002	1	1
971	ADCI	972	2418	2	63	1	6	3	0.628481	0.606527	0.454108	-0.755577	-0.00727072	1	0
972	ADCI	973	2424	2	66	0	20	3	0.233413	0.885617	0.930014	0.625681	0.302525	1	1
973	ADCI	974	2426	2	74	0	16	3	0.388923	0.335975	0.338137	-0.25943	-0.207151	1	0
974	ADCI	975	2427	2	73	1	16	1	3.51453	3.28668	2.86544	2.57317	2.39951	2	12
975	ADCI	976	2429	2	76	1	9	1	0.705211	1.44713	0.854228	0.350711	0.0920635	1	2
976	ADCI	977	2431	2	68	1	9	1	0.614914	3.21145	1.72499	1.4522	0.518425	1	5
977	ADCI	978	2433	2	42	0	16	1	1.23184	1.04384	1.5834	1.32121	0.0113388	1	3
978	ADCI	979	2434	2	50	0	14	3	-0.446251	-2.18543	3.40691	3.84165	3.09185	2	7
979	ADCI	980	2436	2	78	0	16	1	-0.41218	-0.887957	-1.12669	-1.57209	-1.77017	1	0
980	ADCI	981	2440	2	55	1	20	1	2.43063	2.08924	4.1292	3.1072	2.14607	1	11
981	ADCI	982	2442	2	83	0	16	3	0.0952236	1.13967	1.90566	0.670077	1.89787	2	4
982	ADCI	983	2443	2	57	0	6	1	-1.33884	0.256568	0.732324	0.528691	0.470037	2	0
983	ADCI	984	2446	2	78	0	16	3	0.94017	1.33532	-0.926031	1.53938	2.04989	2	3
984	ADCI	985	2451	2	74	1	2	1	0.3849	2.09217	0.909558	0.948883	0.369722	1	3
985	ADCI	986	2453	2	72	1	16	3	1.17976	-0.0240279	-0.299929	-0.511676	-0.380625	1	0
986	ADCI	987	2457	2	84	1	6	3	2.07411	0.25647	2.12723	1.81368	1.72166	1	5
987	ADCI	988	2458	2	69	1	6	3	0.674848	0.780691	0.632509	0.412358	0.504004	1	1
988	ADCI	989	2462	2	53	1	16	3	1.96551	3.19419	3.31468	4.24425	5.76645	1	14
989	ADCI	990	2463	2	79	0	18	3	-0.389212	0.686768	2.10956	2.65572	1.62755	2	5
990	ADCI	991	2464	2	62	1	16	3	-0.350975	1.91867	1.16702	1.54082	1.50357	2	4
991	ADCI	992	2465	2	83	0	18	3	-1.02845	1.79185	2.07261	2.38981	2.74856	2	6
992	ADCI	993	2466	2	53	1	16	1	2.16495	3.1022	3.65117	5.73091	5.77631	1	14
993	ADCI	994	2468	2	84	1	9	3	-0.373754	1.15157	1.64992	1.28187	0.988235	2	3
994	ADCI	995	2471	2	65	1	0	1	4.12285	4.66491	4.24444	4.59946	6.75967	1	15
995	ADCI	996	2472	2	57	1	16	1	3.27355	4.35642	2.7263	3.33975	4.15287	2	15
996	ADCI	997	2473	2	61	1	6	3	0.892405	0.654234	0.00567462	-0.720533	0.274846	1	0
997	ADCI	998	2477	2	60	0	16	3	1.18098	1.57855	2.98295	2.82629	1.97546	1	8
998	ADCI	999	2481	2	89	0	16	3	0.480822	0.876452	1.2944	1.10396	1.02393	2	3
999	ADCI	1000	2483	2	56	1	12	3	2.93654	4.75796	8.03451	7.52167	6.15361	1	15
1000	ADCI	1001	2484	2	63	1	8	3	0.5664	0.982373	0.703346	0.456989	1.34538	1	2
1001	ADCI	1002	2486	2	59	0	20	1	-0.178878	0.805313	2.01742	3.752	0.845269	2	6
1002	ADCI	1003	2487	2	78	1	0.5	3	-1.85645	-1.21115	0.581485	0.474992	-0.883493	2	0
1003	ADCI	1004	2490	2	81	1	18	1	-1.35628	1.07355	1.35165	1.91424	0.891765	2	3
1004	ADCI	1005	2492	2	64	0	16	1	-0.816948	-0.0691194	-0.628078	-0.863075	-0.0281944	2	0
1005	ADCI	1006	2494	2	80	0	9	3	0.971846	0.90405	1.74578	0.0575108	0.303823	1	2
1006	ADCI	1007	2495	2	65	0	6	3	0.91894	-0.181416	0.374234	-0.0434942	-0.938927	1	0
1007	ADCI	1008	2497	2	77	0	21	3	-1.77079	-0.453816	-0.89428	0.906109	-1.56642	2	0
1008	ADCI	1009	2498	2	55	1	9	3	0.911749	0.585465	-0.276145	-0.171126	0.839362	1	0
1009	ADCI	1010	2500	2	65	1	12	3	0.381209	0.0644152	0.104222	0.0284723	-0.221538	1	0
1010	ADCI	1011	2507	2	59	1	14	3	2.72147	1.96403	2.79317	2.06986	0.791251	1	7
1011	ADCI	1012	2512	2	74	0	16	3	-0.927406	0.977098	1.69641	1.26698	1.19904	2	3
1012	ADCI	1013	2516	2	67	1	15	3	1.82266	2.62221	2.11599	1.24509	1.11398	1	5
1013	ADCI	1014	2519	2	84	0	18	1	1.12584	1.3412	-0.715445	1.26058	1.67297	1	2
1014	ADCI	1015	2520	2	76	1	4	3	0.948279	0.0263974	0.849242	0.507937	0.492991	1	1
1015	ADCI	1016	2523	2	84	0	16	1	0.360436	-1.01143	-0.852566	-1.07585	-1.25502	1	0
1016	ADCI	1017	2527	2	67	1	6	3	1.69082	2.19871	1.90877	0.926362	1.28771	1	5
1017	ADCI	1018	2531	2	70	1	16	3	-0.19251	-0.494506	-0.333334	-0.815089	-1.1837	1	0
1018	ADCI	1019	2533	2	78	0	16	1	1.54954	1.5719	0.00463901	0.406418	0.790197	1	2
1019	ADCI	1020	2535	2	77	1	4	1	-1.00906	-0.805215	0.234437	0.154478	-0.363463	2	0
1020	ADCI	1021	2539	2	88	0	6	1	0.590734	0.339398	-0.0545724	1.55294	0.307878	2	1
1021	ADCI	1022	2541	2	75	0	16	3	0.659539	0.34108	-1.14964	-0.893097	0.518036	1	0
1022	ADCI	1023	2547	2	66	0	12	3	1.74504	2.48819	2.15975	2.12684	3.12981	1	9
1023	ADCI	1024	2549	2	69	1	12	3	1.54867	1.81315	1.34982	2.06586	3.4588	1	8
1024	ADCI	1025	2551	2	78	1	17	3	-0.0718522	1.54163	2.37873	1.52107	1.09604	2	4
1025	ADCI	1026	2556	2	79	0	18	3	1.21028	-0.828412	-0.031565	-0.493991	-0.652263	1	0
1026	ADCI	1027	2559	2	79	0	14	1	2.07347	3.32148	1.7398	1.78797	1.89627	1	8
1027	ADCI	1028	2562	2	64	1	9	1	-0.0427286	0.786719	1.5559	4.40917	4.60934	2	9
1028	ADCI	1029	2566	2	67	0	6	3	0.243557	0.0500515	1.20737	1.32073	1.52274	2	2
1029	ADCI	1030	2569	2	80	1	14	1	0.526482	1.01082	-1.64223	-0.247054	-0.942113	1	0
1030	ADCI	1031	2570	2	69	0	16	3	-2.71622	-1.79851	0.448371	0.852795	0.628073	2	0
1031	ADCI	1032	2573	2	79	1	12	3	1.05772	0.0810491	0.915522	0.594263	0.0378149	1	1
1032	ADCI	1033	2574	2	84	0	11	2	0.312357	1.60795	1.86102	1.43156	1.71616	2	5
1033	ADCI	1034	2577	2	87	0	19	1	-2.01189	0.376218	-2.05401	1.80873	0.551482	2	0
1034	ADCI	1035	2580	2	79	1	16	3	0.561424	-1.91774	0.69245	0.710886	2.00888	2	0
1035	ADCI	1036	2583	2	78	0	12	1	1.36247	2.66309	1.95856	3.26953	1.70816	1	8
1036	ADCI	1037	2585	2	75	0	12	1	-0.273988	1.00871	0.0878619	0.679948	0.371821	2	0
1037	ADCI	1038	2587	2	64	0	6	3	0.19314	0.0256612	1.4805	1.74059	3.74701	2	6
1038	ADCI	1039	2589	2	76	1	12	1	2.17436	0.801009	0.177029	-1.06973	-0.918429	1	1
1039	ADCI	1040	2590	2	70	1	16	3	-1.27237	-0.482827	-0.0818904	-0.403457	0.991503	2	0
1040	ADCI	1041	2592	2	62	1	9	3	0.398964	0.99404	1.68201	1.82642	1.16715	2	4
1041	ADCI	1042	2595	2	81	1	6	3	1.98936	3.35232	1.45048	4.03749	4.22101	2	12
1042	ADCI	1043	2596	2	77	1	12	1	1.52243	1.69832	3.36161	3.45098	4.22879	1	11
1043	ADCI	1044	2598	2	82	1	18	3	2.50709	3.7229	3.23118	4.29801	4.02288	1	14
1044	ADCI	1045	2600	2	73	0	19	3	-0.216362	0.334317	-0.429197	-1.26968	-0.920666	1	0
1045	ADCI	1046	2601	2	67	1	0.5	3	0.759989	1.56199	1.43591	0.788953	0.249626	1	3
1046	ADCI	1047	2602	2	61	0	16	3	0.736427	0.24475	-0.0597899	0.138016	2.36122	2	1
1047	ADCI	1048	2609	2	57	1	12	3	2.22667	1.46687	0.545202	5.28272	4.62478	2	10
1048	ADCI	1049	2612	2	64	0	12	3	-0.0194906	0.53567	-0.0318249	0.269353	1.27358	2	0
1049	ADCI	1050	2615	2	79	1	6	1	0.561786	0.834444	1.51957	-0.12764	0.43955	1	1
1050	ADCI	1051	2617	2	78	0	16	3	1.44804	1.46165	-0.436176	1.11479	0.680264	1	2
1051	ADCI	1052	2619	2	66	0	12	1	1.68305	1.98383	1.6674	1.64013	0.368674	1	4
1052	ADCI	1053	2621	2	75	0	12	3	0.544523	1.14379	0.0524875	0.304359	-0.24291	1	0
1053	ADCI	1054	2623	2	54	0	18	1	0.845286	-0.362724	-0.200334	-0.56131	1.04961	1	0
1054	ADCI	1055	2629	2	77	0	16	1	0.246771	0.778354	0.563109	0.892627	0.887598	2	1
1055	ADCI	1056	2636	2	64	1	15	3	3.70876	5.1863	5.34153	5.78752	6.20686	1	15
1056	ADCI	1057	2639	2	64	0	12	1	1.83119	-0.11601	-1.59559	-1.28457	0.890338	1	0
1057	ADCI	1058	2641	2	72	0	12	3	0.40065	-0.18818	-1.3463	-1.20386	-1.20079	1	0
1058	ADCI	1059	2646	2	66	0	16	3	2.25198	1.96324	1.15792	0.623721	1.42252	1	4
1059	ADCI	1060	2649	2	62	1	6	3	2.63176	1.27569	1.40105	2.28008	3.38662	1	8
1060	ADCI	1061	2652	2	60	1	9	3	0.655953	1.94626	3.15661	3.22114	0.992	1	7
1061	ADCI	1062	2655	2	82	0	16	3	0.129671	1.62284	0.806714	1.83249	2.00765	2	5
1062	ADCI	1063	2661	2	83	0	12	3	3.74609	2.94632	1.56306	1.04316	2.89795	1	9
1063	ADCI	1064	2664	2	55	0	18	3	1.44802	-0.0590495	0.495575	0.442079	-0.438433	1	0
1064	ADCI	1065	2665	2	50	1	14	1	-0.516602	0.73401	0.664379	1.60137	0.335596	2	1
1065	ADCI	1066	2667	2	61	1	4	1	2.24351	1.72991	3.13917	3.72883	3.42931	1	11
1066	ADCI	1067	2669	2	66	1	9	3	1.8084	1.31076	-0.0866826	-0.379433	0.622571	1	1
1067	ADCI	1068	2670	2	75	1	9	3	0.580478	0.644725	0.410644	-0.164454	0.543035	1	0
1068	ADCI	1069	2672	2	58	0	12	1	0.554341	1.56975	1.53428	1.43876	1.03468	2	4
1069	ADCI	1070	2674	2	69	1	5	1	-0.394342	0.494703	-0.0376036	-1.28813	-0.809378	1	0
1070	ADCI	1071	2677	2	58	0	19	3	1.38417	-0.535204	-0.831926	-1.00764	-1.85994	1	0
1071	ADCI	1072	2679	2	68	0	6	3	1.23805	0.185275	1.31734	0.00912059	0.00459364	1	1
1072	ADCI	1073	2681	2	57	0	9	1	-0.00441831	-0.664621	0.165358	-1.04987	-2.12279	1	0
1073	ADCI	1074	2685	2	75	1	9	3	0.284719	1.19897	1.31889	0.742575	0.708497	1	2
1074	ADCI	1075	2687	2	66	0	12	1	0.931856	-0.236707	-0.278333	-1.91695	-0.828402	1	0
1075	ADCI	1076	2692	2	87	1	7	3	1.47939	2.28902	1.69986	2.91049	2.43293	1	8
1076	ADCI	1077	2694	2	75	0	16	1	0.0155921	1.94986	1.70333	2.15237	1.95961	2	6
1077	ADCI	1078	2696	2	67	0	16	3	0.590132	-0.857019	-1.41578	-1.36077	-1.85958	1	0
1078	ADCI	1079	2702	2	71	0	12	3	3.97094	4.37056	3.38672	3.25785	2.82698	2	15
1079	ADCI	1080	2703	2	66	1	9	3	0.219819	-0.610716	-0.372056	-0.398161	-0.849204	1	0
1080	ADCI	1081	2705	2	62	1	9	3	0.429073	0.363333	-0.434604	-0.126565	0.128638	1	0
1081	ADCI	1082	2707	2	54	0	14	3	-0.60569	1.06191	2.8611	2.12788	2.29298	2	6
1082	ADCI	1083	2708	2	77	0	6	3	1.62299	1.59261	0.291501	0.178502	1.945	1	3
1083	ADCI	1084	2710	2	74	1	12	3	1.88025	4.32789	4.12594	3.3429	4.07853	1	14
1084	ADCI	1085	2711	2	77	0	16	1	2.9684	2.40811	3.4352	2.26337	1.89228	1	11
1085	ADCI	1086	2712	2	74	1	0	1	2.31254	2.39161	2.15316	0.549546	2.20716	1	6
1086	ADCI	1087	2713	2	77	1	12	3	-0.674926	-1.3031	-0.0234228	-0.998258	-0.399845	2	0
1087	ADCI	1088	2717	2	74	0	16	1	-0.0486603	0.225758	0.647739	1.41048	0.334062	2	1
1088	ADCI	1089	2720	2	76	0	14	3	0.660025	1.56451	0.659531	0.758006	0.822967	1	2
1089	ADCI	1090	2723	2	68	1	9	1	1.55209	1.72097	0.86977	0.943847	-0.986991	1	2
1090	ADCI	1091	2724	2	69	1	4	3	0.401081	0.500402	-0.380319	0.181658	0.335674	1	0
1091	ADCI	1092	2729	2	74	0	20	1	-1.70846	1.24771	1.42692	2.90171	1.85202	2	4
1092	ADCI	1093	2735	2	69	1	9	3	0.173313	-0.150678	-0.240074	0.193472	-0.952699	1	0
1093	ADCI	1094	2736	2	72	1	11	3	0.419011	1.62626	0.52585	0.799755	0.376775	1	2
1094	ADCI	1095	2738	2	57	1	9	1	1.16433	1.11506	2.65981	0.834322	0.751658	1	4
1095	ADCI	1096	2742	2	81	0	6	1	3.25486	2.79769	1.97857	2.8438	3.12832	2	11
1096	ADCI	1097	2745	2	76	0	16	3	1.572	1.77591	2.26958	2.638	1.3535	1	7
1097	ADCI	1098	2747	2	72	1	0.5	1	2.21203	1.93181	0.704818	1.55724	1.1491	1	5
1098	ADCI	1099	2752	2	83	0	16	1	0.193509	0.829897	-1.3038	-0.451826	-0.546328	1	0
1099	ADCI	1100	2753	2	61	1	12	1	0.0573095	1.08078	0.615669	0.418437	-0.359565	1	0
1100	ADCI	1101	2755	2	55	1	12	1	-0.0336291	1.8307	1.74358	1.94717	0.278988	2	4
1101	ADCI	1102	2756	2	73	0	18	3	1.31479	1.11333	0.441754	1.15138	1.03983	1	3
1102	ADCI	1103	2759	2	84	1	14	1	1.25644	1.26528	-0.397451	-0.564326	0.523711	1	1
1103	ADCI	1104	2761	2	54	0	16	3	0.165041	-1.1351	-1.51883	-1.24591	-0.921931	1	0
1104	ADCI	1105	2764	2	80	1	14	3	0.278498	0.0783526	0.249777	0.275378	0.493342	2	0
1105	ADCI	1106	2767	2	73	0	6	3	0.0190302	-1.35354	-0.782229	-0.683412	-2.00049	1	0
1106	ADCI	1107	2768	2	80	1	6	1	1.45733	1.76166	2.17292	0.890834	0.102507	1	4
1107	ADCI	1108	2773	2	84	1	5	1	1.55771	1.13389	0.0895869	1.68647	2.32995	1	5
1108	ADCI	1109	2776	2	63	0	16	1	-0.266169	0.766218	1.26137	1.91212	0.449175	2	2
1109	ADCI	1110	2778	2	77	1	12	1	1.89583	2.33211	1.33023	2.86068	2.24636	1	8
1110	ADCI	1111	2781	2	75	1	12	3	1.0387	1.41642	1.36299	1.15627	1.38967	1	4
1111	ADCI	1112	2784	2	63	0	12	1	-0.0854255	0.363928	-1.09039	-0.68678	0.0481649	1	0
1112	ADCI	1113	2786	2	77	1	16	3	0.285505	-0.225834	2.22352	3.77766	5.21045	2	9
1113	ADCI	1114	2788	2	77	1	0	3	0.0389908	1.15252	-3.49392	0.576408	1.1549	1	0
1114	ADCI	1115	2789	2	66	1	6	3	0.855491	1.09205	1.04046	0.214815	1.41809	1	2
1115	ADCI	1116	2790	2	75	0	18	1	1.34325	1.04228	-0.475488	0.12198	0.542388	1	1
1116	ADCI	1117	2792	2	81	0	8	1	0.857402	0.412563	-1.47632	-0.957586	-0.135541	1	0
1117	ADCI	1118	2793	2	78	0	16	3	1.70515	1.24797	1.20632	0.968915	1.54915	1	4
1118	ADCI	1119	2794	2	77	0	16	3	0.386903	-0.428551	0.456842	-0.238662	0.214563	1	0
1119	ADCI	1120	2796	2	63	0	16	1	1.73759	2.44505	3.70188	3.82354	3.85963	1	13
1120	ADCI	1121	2797	2	79	1	16	1	2.42556	2.75881	1.82244	2.65675	2.47903	1	9
1121	ADCI	1122	2800	2	81	1	12	1	1.89387	2.12882	1.07134	1.1816	1.0147	1	4
1122	ADCI	1123	2801	2	79	0	21	1	-0.0982681	2.05154	-1.34216	-0.13736	-0.743653	1	0
1123	ADCI	1124	2802	2	73	0	15	3	0.394193	0.8902	-0.365858	-0.046302	-0.134051	1	0
1124	ADCI	1125	2804	2	51	1	15	3	1.20954	1.28984	0.0561952	0.563484	-0.305269	1	1
1125	ADCI	1126	2806	2	74	1	1	1	0.244168	-0.982109	-0.238495	-0.904348	-1.47287	1	0
1126	ADCI	1127	2809	2	70	0	16	3	0.995512	-0.213442	0.314683	0.392426	0.99701	1	0
1127	ADCI	1128	2811	2	53	0	9	1	0.134638	-0.104047	1.19521	0.959686	0.234126	2	1
1128	ADCI	1129	2814	2	56	0	16	3	2.5062	1.54779	2.52079	3.22922	0.272831	1	7
1129	ADCI	1130	2816	2	38	0	16	3	0.657244	-0.919301	-0.283801	-0.559779	-0.174382	1	0

## Sheet: SusTaIn_SVCI
					Clinical Variables				Zscore					SusTaIn Results
	Class	RID	No	Group	Age	Sex	Edu	ApoE	MedialTemporal	InferiorTemporal	PosteriorMedialParietal	LateralParietal	Frontal	Subtype	Stage
0	Normal	1	1	1	72	2	7	1	0.0650361	-1.52286	0.180214	0.0478557	0.61762	1	0
1	Normal	2	2	1	76	1	16	1	1.03806	-0.00500054	1.3019	1.13269	0.377113	2	0
2	Normal	3	3	1	72	2	16	1	0.676733	0.767193	-0.596921	-0.8875	-0.718742	1	0
3	Normal	4	4	1	80	2	6	1	0.23382	-0.33825	-0.748355	0.732097	3.71716	2	1
4	Normal	5	5	1	67	1	13	3	-0.0845163	0.310101	0.292969	0.391683	-0.0227497	2	0
5	Normal	6	6	1	72	1	16	1	-0.831865	-2.99733	-1.54156	-1.17842	-1.3031	1	1
6	Normal	7	7	1	69	2	16	1	-0.604075	0.77111	1.06009	0.354889	0.155189	2	0
7	Normal	8	8	1	65	2	12	1	0.239175	-1.60137	-0.350429	-0.709366	0.143106	1	0
8	Normal	9	9	1	78	2	12	1	0.827981	0.837396	0.23041	0.323593	0.390372	2	0
9	Normal	10	10	1	67	2	9	2	-0.0225014	-0.453334	0.294392	-0.431811	-0.458956	1	0
10	Normal	11	11	1	72	2	13	1	-0.0789288	-0.578254	-0.370539	-0.713361	-0.410191	1	0
11	Normal	12	12	1	76	1	16	1	-1.27888	0.00112517	-0.256439	-0.871278	-0.385781	1	0
12	Normal	13	13	1	77	2	9	2	1.46058	1.60691	1.45559	2.05457	2.45909	2	3
13	Normal	14	14	1	78	1	8	3	-0.57235	-1.5751	0.0178488	0.450219	-0.251597	1	0
14	Normal	15	15	1	65	1	12	3	-1.58338	-1.71134	-0.643759	-0.107108	-0.66031	1	0
15	Normal	16	16	1	78	1	6	1	-1.5348	-0.901535	-1.36812	-1.38514	-1.27384	1	1
16	Normal	17	17	1	75	2	2	1	0.0679372	0.964816	0.942749	0.220096	0.744346	2	0
17	Normal	18	18	1	73	1	6	1	1.15169	0.907585	1.74952	2.35757	1.60937	2	2
18	Normal	19	19	1	73	2	6	1	-0.369089	-0.598916	1.22433	0.966867	0.395985	2	0
19	Normal	20	20	1	76	1	9	1	2.49937	1.94267	2.25985	1.84828	1.80626	2	4
20	Normal	21	21	1	76	2	9	1	-0.520496	-0.880529	0.530701	1.56291	-0.281712	2	0
21	Normal	22	22	1	78	2	8	2	-0.678221	-0.789668	0.275738	-0.0145916	-0.0309831	1	0
22	Normal	23	23	1	75	2	9	1	1.29248	1.82859	1.86537	1.49142	1.57608	2	2
23	Normal	24	24	1	74	2	15	1	0.682674	1.5704	0.245454	2.30893	2.41632	2	2
24	Normal	25	25	1	67	2	0.5	3	0.308441	0.515819	0.366717	-0.0636602	0.257858	2	0
25	Normal	26	26	1	71	2	1	1	-0.0536888	-0.914711	0.273429	0.400343	0.875685	2	0
26	Normal	27	27	1	68	2	0.5	1	-0.771367	-1.07653	0.373284	0.254953	-0.577514	1	0
27	Normal	28	28	1	73	1	12	1	2.24926	1.22123	0.947901	0.443469	0.61883	2	3
28	Normal	29	29	1	72	2	9	3	1.04714	1.6839	0.960517	0.10285	0.703329	2	1
29	Normal	30	30	1	69	2	6	1	-0.73859	-0.0954226	-0.898562	0.621923	0.25876	1	0
30	Normal	31	31	1	65	2	18	1	1.20113	0.308619	0.72991	0.442656	1.0412	2	0
31	Normal	32	32	1	76	2	16	1	0.00277437	-0.86785	-1.31211	-1.17116	-1.16678	1	1
32	Normal	33	33	1	74	2	6	1	0.435357	0.616621	0.496674	0.569339	0.6097	2	0
33	Normal	34	34	1	68	2	6	2	-0.532679	-0.140451	0.423757	-0.356534	0.248769	1	0
34	Normal	35	35	1	87	2	0.5	1	-2.46283	-1.71188	-2.45293	-1.88941	-1.80513	1	2
35	Normal	36	36	1	72	1	6	1	1.31772	1.51111	0.43765	-0.0600409	0.313984	2	2
36	Normal	37	37	1	76	1	3	1	-1.32748	-0.734055	-1.27706	-1.13967	-0.479735	1	0
37	Normal	38	38	1	65	2	3	1	-2.54041	-1.78704	-1.22814	-0.599561	-1.02139	1	0
38	Normal	39	39	1	69	2	7	1	-0.695649	-1.28174	0.82423	0.744782	1.34183	2	0
39	Normal	40	40	1	67	2	12	2	1.91337	1.73848	0.937059	0.224568	0.779758	2	3
40	Normal	41	41	1	77	2	9	3	-0.0467176	-0.701066	-1.61248	-0.694895	0.000304438	1	1
41	Normal	42	42	1	75	2	3	1	-0.00371029	-0.232188	0.304985	0.205821	0.507269	2	0
42	Normal	43	43	1	68	2	16	1	-0.188878	0.812657	1.17235	0.436505	-0.0895253	2	0
43	Normal	44	44	1	71	1	16	1	1.47222	1.53415	-1.44378	0.311016	0.345713	2	3
44	Normal	45	45	1	65	2	9	1	0.079018	0.400324	-0.612084	-1.21198	-0.177919	1	1
45	Normal	46	46	1	70	2	18	1	-0.0059691	-0.0274558	0.195902	-0.750801	-0.187606	1	0
46	Normal	47	47	1	73	2	12	1	-0.0394041	0.146237	-0.47938	-0.682454	-1.50033	1	0
47	Normal	48	48	1	85	1	16	1	0.308563	-0.4813	-0.592395	-0.622696	-0.430921	1	0
48	Normal	49	49	1	79	2	14	1	1.00733	-0.39648	0.60171	1.09681	0.789798	2	0
49	Normal	50	50	1	71	2	9	1	-1.49709	-1.30259	-2.53308	-1.40053	-0.772689	1	2
50	Normal	51	51	1	84	2	10	1	-1.30682	0.0575931	-2.8935	-1.01322	-2.10533	1	3
51	Normal	52	52	1	71	1	16	1	-0.464087	-0.401758	0.143042	0.374912	0.848017	2	0
52	Normal	53	53	1	78	2	9	2	1.60477	1.20427	0.697281	2.44565	3.01144	2	3
53	Normal	54	54	1	65	2	18	1	-1.04458	-0.783711	-0.763031	-0.339156	0.00402729	1	0
54	Normal	55	55	1	71	2	12	3	-0.987653	-0.50742	-1.24902	-1.02912	-1.15928	1	0
55	Normal	56	56	1	66	2	16	3	-0.0592835	0.424027	0.317642	-0.683509	-0.397022	1	0
56	Normal	57	57	1	54	1	16	1	0.576677	1.05764	0.25026	0.0625228	0.6977	2	1
57	Normal	58	58	1	78	2	12	1	2.46456	1.08161	-0.445599	1.59797	2.42767	2	4
58	Normal	59	59	1	65	2	6	1	-0.169033	-0.90458	0.243661	0.133904	-0.386248	1	0
59	Normal	60	60	1	65	2	18	1	-1.22632	-1.35041	-2.50958	-2.62993	-1.59039	1	3
60	Normal	61	61	1	70	1	16	1	-0.90904	-1.16049	-1.57057	-0.867348	-1.10226	1	1
61	Normal	62	62	1	66	2	9	1	-0.0418527	0.549519	0.0944346	-0.533842	-0.332683	1	0
62	Normal	63	63	1	61	2	16	3	-1.32866	-0.423286	-1.20886	-1.43307	-0.735969	1	1
63	Normal	64	64	1	66	2	6	1	0.454941	-0.952218	-0.129878	0.186999	-0.31938	1	0
64	Normal	65	65	1	61	2	16	2	-0.540954	0.0468968	-0.119689	-0.575557	-0.662597	1	0
65	Normal	66	66	1	72	1	6	1	-1.41808	-0.784418	-2.2441	-2.0199	-0.543881	1	2
66	Normal	67	67	1	64	1	12	3	0.878491	-0.490446	0.311444	0.0505235	-0.741011	2	0
67	Normal	68	68	1	70	1	6	2	1.39212	1.39034	0.687452	0.712488	0.637496	2	2
68	Normal	69	69	1	72	1	9	1	-1.45109	0.176756	0.692859	0.137537	-0.295182	2	0
69	Normal	70	70	1	68	1	6	3	0.00613759	0.676041	0.162148	0.35021	0.612187	2	0
70	Normal	71	71	1	62	1	6	3	0.021287	-0.216586	-0.514617	-0.714424	-1.20556	1	0
71	Normal	72	72	1	55	1	15	1	0.446597	-0.094853	-0.644119	0.354985	0.288573	2	0
72	Normal	73	73	1	80	2	3	1	-1.95271	-0.241834	-0.652292	-0.956946	-0.772165	1	0
73	Normal	74	74	1	77	2	16	3	0.636392	0.0569959	-0.836758	0.0767029	-0.151993	1	0
74	Normal	75	75	1	59	2	12	1	-0.297279	-0.163766	-1.58053	-1.42421	-2.58187	1	1
75	Normal	76	76	1	60	1	9	1	-0.778524	0.593259	0.332596	0.0563769	-0.179397	2	0
76	Normal	77	77	1	72	1	9	1	-0.177033	-0.284626	-0.930669	-0.11432	-0.416527	1	0
77	Normal	78	78	1	72	2	6	1	-0.360685	0.46687	0.471008	2.04169	2.08022	2	0
78	Normal	79	79	1	74	2	12	1	-0.0860319	-0.0522403	-0.630588	-1.1022	-0.912904	1	0
79	Normal	80	80	1	70	1	12	3	-2.11555	-1.1031	-1.60087	-1.64411	-1.1176	1	1
80	Normal	81	81	1	77	1	16	1	0.799656	0.741784	1.12943	-0.410087	0.294035	2	0
81	Normal	82	82	1	76	2	16	1	-1.14645	0.0953961	-0.753719	-0.585348	-0.569381	1	0
82	Normal	83	83	1	67	2	16	3	1.03475	-0.950279	-0.0618927	-0.403735	-1.10606	1	0
83	Normal	84	84	1	62	1	9	1	0.682589	-0.470494	-0.35571	-0.6377	-0.387722	1	0
84	Normal	85	85	1	68	2	16	1	-0.636485	-0.28457	0.141636	-0.87358	-1.16796	1	0
85	Normal	86	86	1	67	2	9	3	0.372812	-0.320365	1.70428	2.05298	2.28366	2	0
86	Normal	87	87	1	71	2	6	1	-0.978145	-0.67062	0.718646	0.111799	-0.557381	1	0
87	Normal	88	88	1	67	2	6	1	-0.6578	-0.304	-0.831031	-1.58584	-1.53071	1	1
88	Normal	89	89	1	67	2	12	1	0.715794	1.02555	0.999121	0.688594	-0.27246	2	0
89	Normal	90	90	1	75	1	6	1	0.494018	0.427558	0.589949	0.0408044	-0.345898	2	0
90	Normal	91	91	1	75	2	16	3	0.604063	0.82976	0.772063	0.346415	1.11579	2	0
91	Normal	92	92	1	74	2	11	1	-0.0120327	-0.588854	0.10131	1.21804	0.661758	2	0
92	Normal	93	93	1	75	2	0	1	0.498797	-0.282986	0.711919	-0.193865	-0.00404275	2	0
93	Normal	94	94	1	77	1	16	1	-1.69593	-0.010723	0.0231094	-0.176302	-0.533247	1	0
94	Normal	95	95	1	34	1	16	1	1.96466	1.64908	1.23323	0.81748	0.509417	2	3
95	Normal	96	96	1	75	1	16	1	-1.45885	-3.11675	-0.665092	-0.774491	-1.378	1	0
96	Normal	97	97	1	68	2	18	2	0.430625	1.17564	1.28069	1.14593	1.29851	2	0
97	Normal	98	98	1	57	2	12	1	0.604527	0.48064	-2.88979	0.0471103	-0.463345	1	3
98	Normal	99	99	1	71	1	16	1	0.170183	-0.342796	0.462156	0.86829	0.282463	2	0
99	Normal	100	100	1	64	2	12	1	0.0402745	0.452357	0.587121	-0.292545	-0.0520605	2	0
100	Normal	101	101	1	81	2	16	1	0.929888	0.434267	0.620537	0.364173	1.12934	2	0
101	Normal	102	102	1	72	1	16	3	-0.701826	-1.65757	1.45623	1.92649	0.26477	2	0
102	Normal	103	103	1	68	2	16	1	1.90359	0.974749	1.20224	0.419231	1.46921	2	2
103	Normal	104	104	1	72	2	9	3	-1.25636	-1.27075	-0.205699	-2.19195	-2.68474	1	0
104	Normal	105	105	1	63	1	22	3	-0.0654263	0.0409455	-0.688051	-0.569831	-1.21387	1	0
105	Normal	106	106	1	63	1	18	3	0.510722	0.42364	0.308805	-0.102691	0.15683	2	0
106	Normal	107	107	1	80	1	12	3	-2.5175	-0.486186	1.69646	1.64088	1.27013	2	0
107	Normal	108	108	1	64	2	9	1	-0.20796	-0.232204	0.305653	-0.0833603	-0.0840068	1	0
108	Normal	109	109	1	73	2	16	1	0.444424	0.405983	0.143745	-1.5628	-0.762425	1	0
109	Normal	110	110	1	80	2	16	1	2.76625	0.985826	2.17269	2.46049	2.74754	2	3
110	Normal	111	111	1	70	1	14	1	-0.587166	-0.890674	-0.338342	-0.558241	-0.0860643	1	0
111	Normal	112	112	1	77	2	6	3	0.442313	1.9038	1.6453	1.40466	0.926194	2	1
112	Normal	113	113	1	68	2	12	1	0.0950477	1.06216	-0.770528	-0.345933	0.411026	2	0
113	Normal	114	114	1	69	2	16	1	0.698785	1.09743	0.0136356	-0.343038	-0.0335829	2	0
114	Normal	115	115	1	70	2	12	3	0.487805	0.958738	0.132179	-0.103051	0.325744	2	0
115	Normal	116	116	1	80	1	6	3	-2.63521	-1.0322	-2.57196	-0.301801	-2.50166	1	0
116	Normal	117	117	1	71	2	9	1	0.151891	0.149696	0.148985	-0.211256	-0.310917	1	0
117	Normal	118	118	1	65	1	10	1	0.222857	0.341989	0.0093895	-0.594081	0.204437	2	0
118	Normal	119	119	1	71	1	16	3	0.727627	-0.578356	-0.214525	0.365354	-0.0922445	2	0
119	Normal	120	120	1	65	2	14	1	1.37878	2.25516	1.23714	1.13285	1.30353	2	3
120	Normal	121	121	1	85	2	6	3	-0.731947	0.423711	0.115427	1.72385	0.938337	2	0
121	Normal	122	122	1	65	1	16	1	2.67768	0.250385	-0.0401683	1.42717	1.43879	2	3
122	Normal	123	123	1	79	2	0.5	3	-0.3034	-0.564326	-1.45352	0.831531	0.357109	1	0
123	Normal	124	124	1	79	1	16	1	-0.0558517	0.745576	0.774586	0.488543	0.792226	2	0
124	Normal	125	125	1	70	2	14	2	1.60602	0.386177	0.0468325	-1.51862	0.243527	1	1
125	Normal	126	126	1	72	1	18	1	0.574441	0.726279	1.53907	-0.0923057	0.457188	2	0
126	Normal	127	127	1	74	2	12	3	0.873235	-1.10929	-0.248833	0.0727273	0.185996	1	0
127	Normal	128	128	1	77	1	12	1	-0.0679074	-0.174309	-0.584055	-1.41723	-0.940058	1	0
128	Normal	129	129	1	60	1	16	1	-0.018167	-0.789111	-1.77879	-0.522067	-0.0930279	1	2
129	Normal	130	130	1	74	1	6	3	-0.761866	-0.043665	-0.181951	-2.17593	-1.20651	1	1
130	Normal	131	131	1	70	2	6	1	0.857586	1.42009	0.887315	1.89223	1.86312	2	2
131	Normal	132	132	1	74	1	16	1	-1.25933	0.792702	1.30904	1.06029	1.16937	2	0
132	Normal	133	133	1	84	1	20	3	0.419659	-0.539626	-0.569436	-0.668782	0.0671005	1	0
133	Normal	134	134	1	67	2	16	1	-0.506272	-0.605754	0.564967	0.238484	1.07408	2	0
134	Normal	135	135	1	57	1	12	2	-2.15907	-2.41695	-0.810961	0.402445	0.268003	1	0
135	Normal	136	136	1	73	2	18	1	-0.903365	0.977892	-1.22786	-0.995948	-0.143361	1	1
136	Normal	137	137	1	77	2	3	1	0.799653	1.24862	2.03844	1.38064	0.463881	2	0
137	Normal	138	138	1	83	1	14	1	-1.82818	-0.0794828	-1.6869	-0.560527	-0.189733	1	0
138	Normal	139	139	1	78	2	3	1	-2.05177	-1.2954	-0.868828	0.597034	-1.0889	1	0
139	Normal	140	140	1	84	2	12	2	-0.0847749	0.733071	1.70415	2.06831	1.04216	2	0
140	Normal	141	141	1	66	2	8	3	1.2983	0.608326	0.0360102	0.0601628	0.336499	2	0
141	Normal	142	142	1	67	2	12	1	0.993658	1.00639	-0.842931	-1.08532	-1.08562	1	1
142	Normal	143	143	1	76	2	7	1	1.35357	-0.0389014	-0.204776	-0.147857	-0.920443	1	0
143	Normal	144	144	1	56	2	3	1	-0.446252	1.26491	0.588814	0.0961682	-0.26413	2	0
144	Normal	145	145	1	75	1	7	1	-0.603416	-1.26586	-0.699955	-1.6337	-0.419459	1	1
145	Normal	146	146	1	68	1	18	2	0.0615379	1.16129	1.84886	1.40527	1.23856	2	1
146	Normal	147	147	1	63	2	6	1	-0.261908	-0.00734739	0.0397383	0.577279	-0.433319	1	0
147	Normal	148	148	1	55	2	12	1	1.05374	0.965095	-0.331985	-0.272653	-0.0728436	2	0
148	Normal	149	149	1	56	2	16	1	0.365061	-0.00452972	-0.293732	0.386101	0.519133	2	0
149	Normal	150	150	1	60	2	16	3	0.565241	1.732	1.11681	0.323324	0.309224	2	0
150	Normal	151	151	1	64	2	16	1	0.20694	-0.350955	-0.916495	-0.15486	0.10652	1	0
151	Normal	152	152	1	70	1	12	3	-0.697797	-0.759955	-1.4301	-1.03257	0.0212279	1	1
152	Normal	153	153	1	74	2	6	2	0.909901	0.258587	0.954664	0.265316	0.00247479	2	0
153	Normal	154	154	1	60	2	6	1	0.732172	1.1203	0.944737	1.18612	1.13879	2	1
154	Normal	155	155	1	68	2	16	1	1.04028	-0.135138	-0.358536	0.115419	0.0787261	1	0
155	Normal	156	156	1	78	2	9	1	0.385303	0.547474	-0.317386	-0.182162	-0.841034	1	0
156	Normal	157	157	1	70	2	12	1	-0.070981	0.347952	0.0613799	0.0170628	-0.163501	2	0
157	Normal	158	158	1	55	2	16	1	-0.291037	-0.0601923	0.321453	0.059255	0.384817	1	0
158	Normal	159	159	1	77	1	16	3	0.243513	0.15234	0.231428	0.0964335	-0.0508826	2	0
159	Normal	160	160	1	65	2	9	1	-0.563869	0.354057	0.503049	-0.213457	-0.0648777	2	0
160	Normal	161	161	1	78	2	6	1	-0.161364	0.930142	1.504	0.315551	-0.401126	2	0
161	Normal	162	162	1	65	1	16	1	-0.089326	0.4819	-0.459842	0.740494	0.187589	2	0
162	Normal	163	163	1	56	2	18	1	0.662713	0.762805	1.61835	0.201687	0.465232	2	0
163	Normal	164	164	1	66	2	9	1	-0.232512	0.222707	1.93194	2.93292	2.11403	2	0
164	Normal	165	165	1	55	1	9	1	0.758082	0.851534	1.36888	1.35244	1.23211	2	1
165	Normal	166	166	1	57	2	14	2	0.306385	0.245162	1.13248	0.0363076	-0.345203	2	0
166	Normal	167	167	1	79	1	16	1	1.29471	1.54274	1.64768	0.639402	0.477626	2	2
167	Normal	168	168	1	55	2	9	2	0.086266	1.22229	0.699959	0.662779	0.868902	2	0
168	Normal	169	169	1	75	2	0.5	1	-1.10851	-0.548388	-0.234719	-0.885675	-0.904294	1	0
169	Normal	170	170	1	65	2	9	2	-0.0507699	1.11319	-0.239995	0.241462	-0.65703	2	0
170	Normal	171	171	1	78	2	16	1	0.0183292	1.98595	1.88945	2.94422	1.99078	2	1
171	Normal	172	172	1	72	2	15	1	-1.02337	-0.726994	0.305841	0.294235	0.529612	1	0
172	Normal	173	173	1	69	2	14	1	-0.0404561	1.13914	-0.80692	-1.15959	-0.85262	1	1
173	Normal	174	174	1	81	1	15	3	-0.767694	-0.964202	0.157381	0.207457	0.42151	1	0
174	Normal	175	175	1	65	2	12	1	0.543257	0.730499	1.82445	2.24521	2.25428	2	1
175	Normal	176	176	1	62	2	6	1	0.0894536	1.31088	0.745501	-0.0672263	-0.438737	2	0
176	Normal	177	177	1	69	2	9	3	-0.643206	0.595339	0.495015	0.110147	0.0139572	2	0
177	Normal	178	178	1	58	2	7	1	-1.3353	0.597713	0.416742	0.161274	0.265106	2	0
178	Normal	179	179	1	70	1	16	1	-0.0936921	-2.17203	-1.17552	-0.654039	-0.0937912	1	0
179	Normal	180	180	1	61	2	12	2	0.324991	0.524266	0.672441	2.2238	1.89905	2	0
180	Normal	181	181	1	71	2	2	1	0.561561	-0.267749	1.08433	0.598278	1.92218	2	0
181	Normal	182	182	1	76	1	8	1	0.706349	1.78325	0.494891	0.693607	0.533442	2	2
182	Normal	183	183	1	50	2	16	3	1.25033	1.6858	1.45001	1.38935	1.2622	2	2
183	Normal	184	184	1	68	1	18	2	0.104042	-0.672001	-0.0912587	-1.30129	-0.997295	1	0
184	Normal	185	185	1	70	2	12	1	0.297992	0.619949	-0.451787	-0.672444	-0.565642	1	0
185	Normal	186	186	1	63	1	13	3	0.0104362	-0.19144	0.109031	-0.0356802	-0.105222	2	0
186	Normal	187	187	1	74	1	18	1	-0.937466	-1.3187	-0.660078	-0.687788	-0.0995629	1	0
187	Normal	188	188	1	69	1	16	1	-1.28386	-0.846218	-0.576715	-0.642253	-0.241116	1	0
188	Normal	189	189	1	49	2	18	3	0.57321	-0.0996323	0.622297	0.856738	0.174999	2	0
189	Normal	190	190	1	77	1	16	3	0.997737	-0.431914	-0.170507	-0.281357	-0.509798	1	0
190	Normal	191	191	1	75	2	0.5	3	2.21643	0.615469	0.581513	0.854342	2.11311	2	3
191	Normal	192	192	1	72	2	6	3	0.0789562	-0.77061	-0.91975	-1.58372	-1.15818	1	1
192	Normal	193	193	1	74	1	16	1	0.0403305	0.346276	0.252272	-0.187302	-0.141883	2	0
193	Normal	194	194	1	75	1	18	3	-1.42508	-0.895271	-0.131111	-0.273783	-0.807561	1	0
194	Normal	195	195	1	69	2	18	2	-0.377493	0.918472	0.449047	0.30567	0.277671	2	0
195	Normal	196	196	1	66	1	3	3	-0.471598	-0.626385	-0.882033	-0.711064	-0.59805	1	0
196	Normal	197	197	1	59	2	12	1	-0.726972	-0.448876	-0.193078	-0.704075	-1.41106	1	0
197	Normal	198	198	1	66	1	18	1	1.59997	-1.47389	-1.11691	-0.602624	-1.28405	1	0
198	Normal	199	199	1	72	1	18	1	-0.692188	-1.91092	-0.742613	-1.34789	-1.94443	1	0
199	Normal	200	200	1	60	1	9	1	0.00299203	-0.315897	-1.02744	-0.469108	-0.230531	1	0
200	Normal	201	201	1	59	1	12	2	-0.285741	0.592348	-1.68936	-0.165145	-1.06912	1	0
201	Normal	202	202	1	70	1	15	1	1.33583	2.41435	1.23834	1.26114	0.52519	2	3
202	Normal	203	203	1	76	2	0	1	-1.49105	-0.114578	-0.808567	-1.42546	-1.5074	1	0
203	Normal	204	204	1	76	1	16	1	-1.34977	-0.130816	-0.00489485	-0.940985	-0.954019	1	0
204	Normal	205	205	1	71	2	6	1	-0.796167	-0.631597	0.656527	1.26037	1.40514	2	0
205	Normal	206	206	1	81	1	9	1	0.445978	-1.36728	0.637488	-0.660308	-0.113699	1	0
206	Normal	207	207	1	82	2	12	1	-0.381073	1.12442	1.71289	1.81582	1.728	2	0
207	Normal	208	208	1	73	1	12	1	0.209005	0.04288	0.672546	0.774806	0.879298	2	0
208	Normal	209	209	1	71	1	18	2	0.465496	0.349199	1.07783	-0.564833	-0.833198	2	0
209	Normal	210	210	1	71	2	16	1	1.55205	1.07347	0.494175	2.05191	1.41492	2	2
210	Normal	211	211	1	74	1	16	1	-2.27531	-1.14615	-0.727474	-0.402132	-0.389615	1	0
211	Normal	212	212	1	62	2	6	1	1.97002	0.388228	-0.505688	0.0826093	-0.370721	2	0
212	Normal	213	213	1	65	2	0	3	-0.28435	-1.35111	-1.49489	-1.23601	-1.77664	1	1
213	Normal	214	214	1	55	2	6	1	1.17673	0.824707	2.13201	1.27632	1.1735	2	1
214	Normal	215	215	1	68	2	9	1	-0.82309	-1.09908	-3.17508	-1.60188	-1.68804	1	3
215	Normal	216	216	1	71	2	9	1	1.14792	-0.0243065	0.763602	0.8131	0.595937	2	0
216	Normal	217	217	1	77	2	12	1	-1.32312	-0.441779	-0.462883	-0.984066	-0.932894	1	0
217	Normal	218	218	1	77	1	16	1	0.51087	1.56423	0.564027	0.888385	0.815041	2	1
218	Normal	219	219	1	77	1	22	1	-0.407859	-1.93954	-2.28705	-2.35459	-2.10923	1	2
219	Normal	220	220	1	69	2	6	1	-0.942505	-0.502757	0.0943321	0.182828	-0.0765537	1	0
220	Normal	221	221	1	83	1	14	1	-0.0309156	-0.626676	0.32354	0.0683689	-1.24766	1	0
221	Normal	222	222	1	61	2	8	1	0.889579	1.46243	1.87282	1.99756	1.43958	2	1
222	Normal	223	223	1	76	1	16	1	-0.164859	0.665099	-1.34197	0.509594	0.833661	2	0
223	Normal	224	224	1	75	2	16	1	-0.900184	1.06768	0.376633	0.114941	0.0555489	2	0
224	Normal	225	225	1	69	2	14	1	-0.603166	0.2436	-0.182979	-0.480706	-0.263242	1	0
225	Normal	226	226	1	64	1	12	1	0.490183	0.80371	0.0974833	-0.224456	-0.412915	2	0
226	Normal	227	227	1	54	2	12	1	0.355513	1.73308	0.826758	0.774736	1.19692	2	1
227	Normal	228	228	1	66	1	16	1	0.206057	-0.413816	-1.04131	0.113312	0.340321	1	0
228	Normal	229	229	1	69	2	12	3	2.20977	0.245253	1.65865	0.780767	0.652397	2	0
229	Normal	230	230	1	80	1	18	1	-0.843842	-0.411148	-1.28501	0.163106	-0.226676	1	0
230	Normal	231	231	1	63	2	14	1	1.68945	1.35121	1.78406	0.576833	0.875555	2	2
231	Normal	232	232	1	62	1	16	1	0.260425	0.167741	-1.16329	0.188555	-0.302583	1	0
232	Normal	233	233	1	66	2	12	1	-0.0686896	0.97529	0.358891	0.580314	0.92397	2	0
233	Normal	234	234	1	67	1	16	1	0.211901	0.695809	0.142219	-0.376127	-0.00121194	2	0
234	Normal	235	235	1	65	2	16	1	0.114345	-2.42387	-1.12216	-1.09105	0.844179	1	1
235	Normal	236	236	1	82	1	9	3	-0.157767	-1.02334	-1.15456	-1.40036	-1.42877	1	1
236	Normal	237	237	1	75	2	12	1	0.65728	1.48478	0.81357	1.90257	1.38146	2	1
237	Normal	238	238	1	68	2	20	1	-1.6458	-0.95925	0.0384522	0.110263	-1.4174	1	0
238	Normal	239	239	1	64	1	7	3	1.64675	-0.388673	-0.215475	-0.0988445	-0.508341	2	0
239	Normal	240	240	1	77	2	16	1	1.0071	-0.0139088	0.167623	-0.713106	-1.64907	1	0
240	Normal	241	241	1	66	1	12	3	0.292121	-0.535343	-0.696932	-0.229816	0.716052	1	0
241	Normal	242	242	1	61	1	12	3	1.35363	1.15009	0.00206948	0.0250841	0.522152	2	2
242	Normal	243	243	1	64	2	12	1	-0.883884	-1.21722	-2.01562	-2.23576	-2.31807	1	2
243	Normal	244	244	1	68	1	18	1	-0.534062	-1.61042	-0.172119	-0.780566	-0.507492	1	0
244	Normal	245	245	1	60	2	9	2	0.698771	-0.0728222	-0.38715	-0.252665	-0.840207	1	0
245	Normal	246	246	1	62	2	16	1	1.83009	1.90862	1.80788	0.834119	0.811368	2	2
246	Normal	247	247	1	71	1	6	1	0.20281	0.609528	0.707138	1.41758	0.960827	2	0
247	Normal	248	248	1	61	2	8	1	0.471938	0.213899	0.779403	0.785093	1.36698	2	0
248	Normal	249	249	1	68	2	12	2	0.0698356	-1.46529	0.44634	0.391655	1.06127	2	0
249	Normal	250	250	1	74	1	12	1	-1.0021	-1.59058	0.34528	-0.110796	-1.45834	1	0
250	Normal	251	251	1	81	2	16	1	-1.01175	-1.77356	-2.29629	-2.94854	-2.67483	1	2
251	Normal	252	252	1	71	1	6	3	-0.765233	-0.897841	-1.01196	-0.935609	-0.581741	1	0
252	Normal	253	253	1	76	2	16	1	-0.104079	-0.201743	-0.729602	-1.76304	-0.922654	1	1
253	Normal	254	254	1	66	1	9	1	-2.63946	-3.51106	-1.42994	-1.68722	-1.4631	1	1
254	Normal	255	255	1	76	2	5	3	0.263103	1.23685	0.267089	1.63797	0.162096	2	0
255	Normal	256	256	1	72	1	18	1	2.21259	1.74449	0.429274	0.0177991	0.0610334	2	3
256	Normal	257	257	1	56	1	16	2	1.79779	0.455818	0.504414	0.141352	0.300552	2	1
257	Normal	258	258	1	80	2	16	2	0.533112	0.171707	0.499631	2.07623	1.13326	2	0
258	Normal	259	259	1	82	2	18	1	-0.076871	-1.35773	-1.24552	-0.565057	0.107114	1	0
259	Normal	260	260	1	86	2	0.5	1	-0.257587	-1.12241	0.318895	-0.17922	-0.578168	1	0
260	Normal	261	261	1	65	2	16	1	-0.21273	-0.380702	-0.574924	-0.579764	-0.422108	1	0
261	Normal	262	262	1	76	2	16	1	-0.666954	-0.360961	1.29368	0.782813	0.871296	2	0
262	Normal	263	263	1	56	1	14	1	-1.68069	-1.62621	-0.442778	0.078044	0.132404	1	0
263	Normal	264	264	1	61	2	16	1	0.234284	0.695843	0.992806	0.635788	0.0754876	2	0
264	Normal	265	265	1	72	2	16	3	0.68984	0.379787	-0.925533	-1.06649	-0.509997	1	1
265	Normal	266	266	1	75	1	18	1	0.29275	0.351287	2.38318	2.13659	2.33089	2	1
266	Normal	267	267	1	71	2	6	1	-1.21165	-0.743489	-1.81504	-1.34804	-1.07704	1	2
267	Normal	268	268	1	57	2	12	3	0.14044	-0.0373935	0.680931	0.258785	-0.262975	2	0
268	Normal	269	269	1	60	2	6	1	0.577468	0.396985	0.119456	0.617528	-0.875985	2	0
269	Normal	270	270	1	72	1	18	2	-0.475904	-0.00529616	2.34692	1.00858	0.967695	2	0
270	Normal	271	271	1	62	2	6	1	-2.20697	-0.139453	-0.977077	-0.263618	0.210242	1	0
271	Normal	272	272	1	80	2	16	3	0.717676	1.88447	2.39449	2.59731	3.24578	2	2
272	Normal	273	273	1	69	2	16	1	1.84785	2.63189	1.60658	1.03396	2.09046	2	4
273	Normal	274	274	1	81	1	18	1	1.71727	1.14809	1.45296	1.21205	1.8165	2	3
274	Normal	275	275	1	76	2	0.5	2	0.510976	-0.121263	-0.387554	-0.293871	-1.02454	1	0
275	Normal	276	276	1	60	2	16	1	0.204161	-0.0279654	0.245321	-0.0396509	-0.611057	1	0
276	Normal	277	277	1	60	2	12	3	-1.26716	0.0107403	-0.892598	-1.14697	0.101542	1	0
277	Normal	278	278	1	71	1	16	1	1.43685	0.760002	1.57101	2.45598	2.2554	2	2
278	Normal	279	279	1	57	2	7	2	-0.367493	0.546242	0.087926	-0.0901708	1.16045	2	0
279	Normal	280	280	1	59	2	12	1	-1.48208	-0.804585	0.252099	-0.548729	-0.779894	1	0
280	Normal	281	281	1	69	1	12	1	-0.0452646	-0.0491086	0.14426	0.262865	-0.468283	2	0
281	Normal	282	282	1	55	1	18	3	1.37239	1.16609	0.308478	0.490149	-0.0278231	2	1
282	Normal	283	283	1	59	2	6	1	0.735689	0.484867	-0.197434	-0.0572346	0.0252173	2	0
283	Normal	284	284	1	76	2	9	1	2.04921	0.432599	-0.450068	-1.11937	-1.41333	1	1
284	Normal	285	285	1	63	2	16	1	0.926328	0.460341	0.927589	0.575968	0.415448	2	0
285	Normal	286	286	1	59	2	12	3	0.366165	0.591784	0.837261	0.172227	0.44833	2	0
286	Normal	287	287	1	62	1	6	3	-0.211013	-0.402541	-0.692424	-0.878596	-0.780411	1	0
287	Normal	288	288	1	58	2	9	1	-1.36554	-0.102938	-0.541957	-0.627739	-0.267784	1	0
288	Normal	289	289	1	65	2	16	3	0.53113	0.56797	0.253309	-0.284901	-0.346143	2	0
289	Normal	290	290	1	75	2	0.5	1	0.00250598	-2.10352	-1.31601	-1.51194	-1.27092	1	1
290	Normal	291	291	1	74	2	6	1	-0.0696633	-0.56314	0.0916794	0.640849	0.15485	2	0
291	Normal	292	292	1	58	1	18	1	-0.991033	0.9928	-0.819738	0.0682887	0.0464761	1	0
292	Normal	293	293	1	65	2	16	1	-1.17082	-0.524896	-1.2719	-1.05842	-0.888209	1	1
293	Normal	294	294	1	65	2	16	3	-0.553346	-0.0534737	0.189183	0.0602842	0.39806	1	0
294	Normal	295	295	1	68	2	6	1	0.220163	-0.721041	-1.11312	-0.942915	-0.693954	1	0
295	Normal	296	296	1	69	2	12	2	-0.976168	-0.0677674	-1.00024	1.09143	-0.711482	1	0
296	Normal	297	297	1	73	1	14	1	1.21996	1.55947	1.60784	0.769153	1.0286	2	2
297	Normal	298	298	1	71	1	16	3	-1.15685	-1.84338	-1.56412	-1.33303	0.363754	1	1
298	Normal	299	299	1	73	2	6	1	-0.733624	0.24743	-0.530516	-1.26197	-0.909382	1	0
299	Normal	300	300	1	82	2	16	1	-0.176615	0.435506	0.992929	-0.0291776	-0.637707	2	0
300	Normal	301	301	1	66	1	16	3	1.41004	0.979678	-0.178623	-0.273258	-0.344697	2	1
301	Normal	302	302	1	66	1	16	1	-0.170117	-0.676045	-0.854026	-0.770793	-0.930682	1	0
302	Normal	303	303	1	72	2	12	2	1.23575	2.13736	0.870901	0.766237	1.21488	2	2
303	Normal	304	304	1	75	1	16	1	0.147415	0.926779	1.11684	0.977994	0.189946	2	0
304	Normal	305	305	1	79	2	16	1	-0.215559	-0.774584	-0.0565714	-0.33707	-0.618764	1	0
305	Normal	306	306	1	66	1	12	1	0.655932	0.589255	0.442646	0.0726443	0.265835	2	0
306	Normal	307	307	1	74	2	9	1	-1.8699	-1.63416	-1.53829	-0.85173	-1.49627	1	0
307	Normal	308	308	1	74	1	16	1	-0.0062803	-0.535928	0.2886	-0.0605335	-0.542661	1	0
308	Normal	309	309	1	75	2	3	1	0.475956	0.135593	0.198333	-0.134454	0.0758157	2	0
309	Normal	310	310	1	57	2	9	1	-0.299298	-0.647847	-0.562273	-1.10278	-1.49833	1	0
310	Normal	311	311	1	84	2	6	1	1.07403	0.464577	0.255766	0.741253	0.584574	2	0
311	Normal	312	312	1	63	1	16	3	-0.446535	-0.390218	-0.948962	-0.346811	-1.1139	1	0
312	Normal	313	313	1	71	2	12	1	-0.270936	-1.76194	0.632368	-0.291315	0.00868476	1	0
313	Normal	314	314	1	67	2	6	1	-0.537149	-0.781029	-1.1367	-1.77432	-0.819935	1	1
314	Normal	315	315	1	64	1	13	1	0.879141	-0.403541	1.14812	1.14173	1.16079	2	0
315	Normal	316	316	1	64	2	12	1	-0.917258	0.425491	-0.568328	-0.461767	-0.173498	1	0
316	Normal	317	317	1	51	2	12	2	-0.518792	-1.56974	0.793091	0.638717	-0.116145	1	0
317	Normal	318	318	1	82	1	16	1	-0.810696	-0.211358	-2.33838	-1.15375	-1.20768	1	2
318	Normal	319	319	1	67	2	9	1	0.0996987	-0.13527	-0.669306	-0.757097	-0.447675	1	0
319	Normal	320	320	1	49	2	17	1	2.34469	2.11776	-0.141985	-0.0251073	0.749411	2	3
320	Normal	321	321	1	71	2	14	2	-0.619814	0.164912	-0.705815	-0.704712	-0.178585	1	0
321	Normal	322	322	1	72	1	16	1	-1.63632	-1.26764	-0.263918	-1.09045	-0.321672	1	0
322	Normal	323	323	1	55	2	9	3	-0.683423	-1.34123	-0.559082	-0.211192	0.782968	1	0
323	Normal	324	324	1	80	2	16	1	-0.00113376	0.792516	0.0549239	0.584677	0.990643	2	0
324	Normal	325	325	1	85	1	16	1	-0.171783	0.123327	0.775964	1.17488	0.233456	2	0
325	Normal	326	326	1	85	1	16	1	0.555984	-1.31719	0.292212	-1.12511	-1.49234	1	0
326	Normal	327	327	1	51	1	12	1	-1.24795	-0.165991	-0.288862	-0.117942	-0.231137	1	0
327	Normal	328	328	1	65	1	16	2	0.197783	0.298985	0.466973	-0.106495	-0.210872	2	0
328	Normal	329	329	1	60	1	16	3	-1.78788	-0.890136	-0.176893	-0.0946418	-0.178088	1	0
329	Normal	330	330	1	80	1	18	1	-0.123258	-0.810001	1.18339	0.973757	0.0985248	2	0
330	Normal	331	331	1	50	2	12	3	-1.96771	-0.41711	-1.02782	-0.657653	-0.442881	1	0
331	Normal	332	332	1	55	1	9	1	-0.0501658	-0.972562	-1.10889	-0.32897	-0.896386	1	0
332	Normal	333	333	1	79	1	20	1	0.675104	1.28002	-1.19387	0.390077	-1.26395	2	0
333	Normal	334	334	1	87	1	9	2	-0.134339	-0.144286	-1.62352	-1.43308	-1.27594	1	2
334	Normal	335	335	1	47	2	16	3	1.47333	1.48313	0.676853	0.98945	0.468825	2	1
335	Normal	336	336	1	61	2	6	1	-0.933789	-0.741541	-1.30039	-1.32467	-1.53393	1	1
336	Normal	337	337	1	58	2	16	1	-0.215541	-1.91065	-0.40396	-0.811878	0.335444	1	0
337	Normal	338	338	1	56	2	16	1	-1.58453	0.847251	0.272335	0.850648	0.986301	2	0
338	Normal	339	339	1	80	2	12	1	0.537728	-0.268708	-1.33677	-0.0158266	-0.659129	1	0
339	Normal	340	340	1	65	1	16	3	0.730706	0.7699	-0.0596881	0.0562721	0.677088	2	1
340	Normal	341	341	1	57	1	12	1	-0.105496	-1.35519	-1.94825	-0.891891	-1.64496	1	2
341	Normal	342	342	1	57	1	9	3	-0.08487	-1.3992	0.203196	-0.268312	-0.3911	1	0
342	Normal	343	343	1	72	1	12	1	-2.77164	-1.68688	0.594558	2.02654	1.71924	2	0
343	Normal	344	344	1	71	1	12	1	-0.527262	-0.333958	0.365672	-0.170671	1.44934	2	0
344	Normal	345	345	1	61	2	6	1	0.746798	0.662031	1.81588	2.03216	1.51671	2	1
345	Normal	346	346	1	75	1	14	1	0.239598	-0.209446	0.520222	0.448266	1.31823	2	0
346	Normal	347	347	1	70	2	16	2	-0.468334	-0.958296	0.0994062	-0.986458	-1.47848	1	0
347	Normal	348	348	1	69	1	16	1	1.2954	1.629	1.28087	1.41819	1.30862	2	2
348	Normal	349	349	1	69	2	12	3	-0.89031	-0.693354	-1.01942	-1.59032	-1.56717	1	1
349	Normal	350	350	1	61	2	6	1	1.40695	0.672977	0.621297	0.505007	0.424941	2	0
350	Normal	351	351	1	84	1	16	2	0.797152	0.466308	0.031883	-0.828599	-0.204919	2	0
351	Normal	352	352	1	73	1	16	1	0.00722211	-1.33766	0.481272	0.152029	0.00466824	1	0
352	Normal	353	353	1	68	1	16	3	0.265898	0.561752	-0.201085	-0.534004	-0.433151	1	0
353	Normal	354	354	1	71	2	16	3	0.62865	-0.706385	-0.633353	-0.353149	-0.457756	1	0
354	Normal	355	355	1	63	1	16	1	-1.60187	-0.700102	0.208813	0.638894	0.291979	1	0
355	Normal	356	356	1	77	2	15	1	0.794005	1.11093	1.0354	0.132043	0.0480968	2	0
356	Normal	357	357	1	71	2	12	1	-0.848876	-0.535564	-2.04509	-2.06368	-2.09132	1	2
357	Normal	358	358	1	70	1	18	3	-1.0206	-1.20824	-0.000453213	-1.56555	-0.801101	1	0
358	Normal	359	359	1	71	2	16	1	-0.00953243	-1.07329	-1.56551	-1.77655	-0.270499	1	2
359	Normal	360	360	1	68	2	18	1	-1.67674	-1.06675	-0.35455	0.613171	-0.323122	1	0
360	Normal	361	361	1	70	2	12	1	0.415419	-0.749812	-1.18266	-1.29157	-0.878524	1	1
361	Normal	362	362	1	71	1	18	1	-0.147255	-0.693301	1.56943	1.98576	0.933797	2	0
362	Normal	363	363	1	79	1	16	1	0.275301	-1.55725	-0.602074	0.553556	0.0442211	1	0
363	Normal	364	364	1	42	1	16	1	1.52556	1.64512	1.41106	2.12591	2.17455	2	3
364	Normal	365	365	1	72	2	6	1	-0.994183	-1.32806	-0.436884	-1.42601	-1.08901	1	0
365	Normal	366	366	1	77	1	16	1	-0.281284	0.484052	-0.0549979	1.04255	0.31669	2	0
366	Normal	367	367	1	69	2	14	1	1.74583	1.03803	0.420985	0.999071	0.876516	2	2
367	Normal	368	368	1	75	1	16	2	0.793126	-0.437843	0.588994	-0.286272	-0.414667	2	0
368	Normal	369	369	1	72	2	16	1	-0.600038	-2.95363	-0.506851	-0.437392	1.02809	1	0
369	Normal	370	370	1	78	1	16	1	1.43048	1.43881	-0.390755	-0.211596	0.525151	2	3
370	Normal	371	371	1	83	1	16	1	-0.358862	0.338507	1.18755	0.997592	0.0996276	2	0
371	Normal	372	372	1	72	1	16	2	-0.34355	0.318359	-0.00493501	-0.873267	-0.436563	1	0
372	Normal	373	373	1	74	2	14	1	-0.612603	-0.59486	-1.68561	-1.11938	-1.16475	1	1
373	Normal	374	374	1	76	1	12	1	-0.632841	-0.443365	-0.930809	-0.272797	-0.249002	1	0
374	Normal	375	375	1	70	2	14	1	-1.02518	-0.96126	-0.61528	-0.565861	-1.18131	1	0
375	Normal	376	376	1	76	1	14	1	-0.987042	0.475594	0.205809	-0.566602	-0.493729	1	0
376	Normal	377	377	1	76	1	16	1	0.926213	2.41822	1.47066	1.81161	1.49375	2	3
377	Normal	378	378	1	70	1	16	1	1.42176	-0.593688	-0.640005	-0.88926	-0.749732	1	0
378	Normal	379	379	1	64	2	12	1	0.289055	0.863974	-0.640277	0.16528	-0.581076	1	0
379	Normal	380	380	1	61	2	12	1	0.881992	1.43501	0.17557	0.00204032	0.0931062	2	0
380	Normal	381	381	1	78	1	16	1	-1.54762	0.150339	-0.187999	0.117047	-0.653524	1	0
381	Normal	382	382	1	61	1	13	1	0.593611	-0.116919	1.06574	0.450731	-0.163677	2	0
382	Normal	383	383	1	76	2	16	1	2.12018	0.543392	-0.259198	1.74976	1.07569	2	2
383	Normal	384	384	1	86	1	16	1	-0.259767	-0.56362	-0.806478	-0.676935	-1.24119	1	0
384	Normal	385	385	1	71	1	18.5	3	-0.443748	0.672261	0.40584	0.468649	-0.0354446	2	0
385	Normal	386	386	1	87	1	9	1	-0.580866	-0.405331	0.130232	-0.0656654	-0.508852	1	0
386	Normal	387	387	1	75	1	12	1	-0.323654	-0.590734	0.353949	-0.398538	-0.431647	1	0
387	Normal	388	388	1	77	1	13	1	0.00486127	-0.425079	-0.351862	-0.451229	-0.15667	1	0
388	Normal	389	389	1	63	2	12	1	0.60606	0.82743	-0.065646	-0.607637	-0.00213686	2	0
389	Normal	390	390	1	61	2	16	1	0.0235525	0.450107	0.451955	0.371435	-0.359086	2	0
390	Normal	391	391	1	71	2	12	3	-0.631541	-0.845067	0.0263259	-0.757318	-0.882201	1	0
391	Normal	392	392	1	54	1	18	2	0.503973	-0.351628	-0.905201	-0.291616	0.256955	1	0
392	Normal	393	393	1	80	1	16	1	0.847355	1.03524	0.591927	-0.470671	-0.789209	2	0
393	Normal	394	394	1	78	2	16	3	0.236077	0.335803	0.485879	-0.30756	0.48665	2	0
394	Normal	395	395	1	78	2	12	1	0.23526	-0.133537	0.0802578	-0.0515031	0.228717	2	0
395	Normal	396	396	1	65	2	6	1	0.618656	0.461496	1.52509	0.158106	0.895569	2	0
396	Normal	397	397	1	71	2	6	3	0.140852	-0.768667	-0.885855	-1.64684	-0.00108487	1	1
397	Normal	398	398	1	74	1	16	1	-0.0117002	-0.394047	0.186854	0.541034	1.18379	2	0
398	Normal	399	399	1	73	2	2	1	1.1579	0.767261	0.175876	0.299707	0.125328	2	0
399	Normal	400	400	1	65	1	20	1	-0.81543	-0.61955	-1.65166	-1.01239	-1.45616	1	1
400	Normal	401	401	1	62	2	16	1	0.283964	0.921558	0.295564	0.724343	0.716722	2	0
401	Normal	402	402	1	59	2	7	1	-0.279913	0.507749	-0.0142009	-0.30644	-0.510085	1	0
402	Normal	403	403	1	57	2	9	1	-1.67012	-1.03393	-0.363132	-0.863491	-0.465593	1	0
403	Normal	404	404	1	79	1	6	1	-0.857	0.437472	-0.359291	0.779677	0.394457	2	0
404	Normal	405	405	1	75	2	9	1	-0.853708	-0.932011	0.173753	-0.856288	-0.356122	1	0
405	Normal	406	406	1	59	2	6	1	-0.204665	-0.241021	0.536199	0.710663	0.605855	2	0
406	Normal	407	407	1	68	2	14	1	-0.848466	-0.142757	-0.642678	-0.497948	-0.438019	1	0
407	Normal	408	408	1	77	2	12	1	1.22221	1.13826	-0.167791	-0.255843	0.204567	2	1
408	Normal	409	409	1	66	2	16	1	-0.770266	0.439078	-0.635794	-0.493697	-0.0291542	1	0
409	Normal	410	410	1	74	2	16	1	0.997784	-0.260062	-0.458627	0.208883	1.32804	2	0
410	Normal	411	411	1	62	1	18	2	0.271582	0.529622	1.3279	0.661414	0.40267	2	0
411	Normal	412	412	1	68	2	12	1	-0.866481	0.518298	0.159549	-0.666709	-0.388072	1	0
412	Normal	413	413	1	68	1	12	1	-0.331416	0.545646	0.84438	-0.133735	0.14005	2	0
413	Normal	414	414	1	68	2	16	1	0.591866	0.660615	0.443986	-0.0503387	-0.488983	2	0
414	Normal	415	415	1	66	2	16	1	0.0690765	-0.794407	-0.788423	-0.882904	-0.261661	1	0
415	Normal	416	416	1	62	2	16	3	-0.601201	0.205625	-0.244333	-0.748102	-1.41817	1	0
416	Normal	417	417	1	71	2	16	3	-2.10837	-0.84534	-1.04883	-0.742271	-0.664701	1	0
417	SVCI	418	5	2	76	0	12	1	-1.19229	-3.28037	-3.74541	-2.16006	-1.31186	1	3
418	SVCI	419	11	2	65	0	18	1	-0.992121	-0.743605	-1.63127	-1.26606	-1.32995	1	2
419	SVCI	420	14	2	74	0	12	1	0.153482	0.638291	-0.148565	-0.0824842	-0.810665	1	0
420	SVCI	421	16	2	69	1	12	1	0.91585	0.379281	0.00289568	-0.313213	-0.762037	1	0
421	SVCI	422	18	2	79	0	14	1	-1.87571	-0.189069	-1.05815	-1.38833	-0.831478	1	1
422	SVCI	423	25	2	76	0	12	3	-0.727372	-1.44932	-0.193578	-0.223213	-1.48105	1	0
423	SVCI	424	30	2	82	0	14	1	-0.488632	1.10088	0.973233	0.693407	0.732702	2	0
424	SVCI	425	34	2	85	1	0.5	1	0.139068	-0.0360113	-0.514073	-0.718327	-0.328129	1	0
425	SVCI	426	36	2	69	0	12	1	0.12486	-0.169964	0.204175	-0.0226143	0.798005	2	0
426	SVCI	427	40	2	80	1	6	1	2.26952	1.71409	1.01849	0.515423	0.440541	2	3
427	SVCI	428	43	2	69	1	16	3	1.47243	1.12012	1.05476	-0.323985	1.01935	2	1
428	SVCI	429	47	2	75	1	0.5	1	1.23433	0.687021	1.16564	1.58755	1.43416	2	1
429	SVCI	430	51	2	78	0	3	3	-2.68064	-0.462513	-0.755828	-1.11725	-1.05744	1	0
430	SVCI	431	58	2	76	0	5	2	0.557757	-0.739892	-0.895337	-1.99198	-1.06454	1	2
431	SVCI	432	80	2	79	1	16	1	2.00312	0.862417	0.861835	0.948011	0.735949	2	1
432	SVCI	433	89	2	74	0	7	1	-0.823494	0.660643	1.17851	0.563356	0.443274	2	0
433	SVCI	434	94	2	80	1	6	3	0.868085	1.04759	0.516645	0.721559	0.881487	2	1
434	SVCI	435	106	2	82	1	6	3	-0.977971	0.874911	1.02808	0.0192577	1.44973	2	0
435	SVCI	436	113	2	87	0	12	1	2.64705	1.65559	1.14501	0.434387	-0.285926	2	3
436	SVCI	437	115	2	87	0	18	1	1.4326	0.63473	1.27092	0.788966	0.565803	2	1
437	SVCI	438	118	2	83	1	11	1	-1.83838	-0.657484	-1.70559	-2.35617	-1.64635	1	2
438	SVCI	439	122	2	75	1	9	1	1.39479	0.397279	0.753807	-0.833647	-0.409511	2	0
439	SVCI	440	126	2	68	1	3	1	0.194497	-0.774718	-0.178758	-1.25137	-1.3805	1	0
440	SVCI	441	141	2	86	0	6	1	0.34478	2.59834	3.29293	4.40864	4.04711	2	3
441	SVCI	442	143	2	74	1	16	1	1.18137	0.177529	-0.241522	-0.691101	-0.763266	1	0
442	SVCI	443	150	2	74	0	1	1	-0.598222	0.344	1.10472	-0.150603	-0.343305	2	0
443	SVCI	444	160	2	69	0	3	3	1.06663	0.859143	-0.249762	-0.518743	0.512135	2	1
444	SVCI	445	170	2	82	1	6	1	-0.0285851	0.0954719	0.0548033	-0.372764	-0.557664	1	0
445	SVCI	446	180	2	78	1	9	1	1.21838	-1.41931	2.53005	3.00941	4.27749	2	1
446	SVCI	447	194	2	64	0	2	3	1.22537	1.08941	0.525888	1.40664	1.16456	2	2
447	SVCI	448	217	2	69	1	6	3	-0.0403065	-0.144862	0.879338	-0.181888	0.465077	2	0
448	SVCI	449	227	2	82	1	0.5	2	0.24402	0.0913111	0.162149	0.072382	0.949661	2	0
449	SVCI	450	231	2	89	1	14	3	0.31372	0.641136	0.747716	-0.674553	-0.41949	1	0
450	SVCI	451	233	2	79	1	9	1	1.6454	-2.16305	0.860774	1.54238	2.83016	2	0
451	SVCI	452	243	2	66	1	0.5	3	-0.461496	0.3909	0.498853	-0.367001	0.15741	1	0
452	SVCI	453	246	2	76	1	1	1	1.4815	0.724153	0.406791	1.45412	0.183262	2	0
453	SVCI	454	254	2	83	1	14	3	-0.109404	-0.317918	1.29499	1.74517	1.55631	2	0
454	SVCI	455	266	2	77	1	12	1	0.76337	1.42391	-0.267992	0.07567	0.567517	2	1
455	SVCI	456	278	2	76	1	9	1	-1.68805	-0.786012	0.393168	0.739219	0.876809	1	0
456	SVCI	457	280	2	77	1	5	1	1.41934	2.74172	-0.773767	0.348209	0.648079	2	3
457	SVCI	458	283	2	83	0	0.5	3	-1.65027	-0.139068	-0.222937	0.463716	0.732626	2	0
458	SVCI	459	284	2	59	0	14	2	0.1637	0.406046	-0.0560375	-0.319839	-1.2268	1	0
459	SVCI	460	296	2	84	1	16	1	1.90075	3.45284	1.85446	1.62662	2.49404	2	4
460	SVCI	461	303	2	88	1	6	1	0.00807558	-0.659904	-0.492664	-0.627659	-0.645027	1	0
461	SVCI	462	314	2	73	1	15	2	-0.60626	1.73651	1.49336	1.18161	2.34121	2	1
462	SVCI	463	315	2	77	1	6	1	0.368941	-0.505465	0.905754	0.246079	0.0157216	2	0
463	SVCI	464	326	2	79	1	16	1	0.335186	0.495983	-1.23132	-0.529316	-0.23571	1	1
464	SVCI	465	329	2	74	1	16	1	2.8923	2.55265	2.15869	3.80228	3.55137	2	5
465	SVCI	466	330	2	78	0	12	1	-0.311794	1.03613	1.27221	0.710126	0.163092	2	0
466	SVCI	467	339	2	72	1	9	1	1.02794	0.314302	0.389189	1.51951	0.452101	2	0
467	SVCI	468	353	2	78	1	6	1	1.43257	0.278039	0.801393	-0.082822	-0.33067	2	0
468	SVCI	469	354	2	83	1	6	2	0.252196	-0.262817	-0.51148	-0.524289	-0.191909	1	0
469	SVCI	470	356	2	84	0	16	3	-0.223884	-0.106029	-3.04954	0.231442	-0.173918	1	3
470	SVCI	471	357	2	79	1	1	3	-0.828401	-1.45248	-0.613258	-1.2592	-0.741732	1	0
471	SVCI	472	358	2	80	1	12	1	0.885412	0.829393	0.101693	0.725143	-0.136557	2	0
472	SVCI	473	366	2	83	0	16	1	-0.0030112	-1.05256	0.00459314	-0.273676	-0.126689	1	0
473	SVCI	474	376	2	82	1	6	1	-0.753927	0.137021	0.117247	-0.599395	-0.442102	1	0
474	SVCI	475	386	2	86	1	6	1	1.26971	-0.95425	-1.85833	-2.74895	-2.984	1	3
475	SVCI	476	392	2	71	0	16	1	-1.04594	0.174685	1.21495	0.65079	0.671687	2	0
476	SVCI	477	404	2	77	1	6	3	-1.51275	-0.577567	-1.20204	-0.475151	-0.581766	1	0
477	SVCI	478	407	2	73	0	16	1	-0.763182	-0.994058	-0.427112	-0.617431	-0.597586	1	0
478	SVCI	479	408	2	79	1	16	3	-0.326212	0.355969	-1.21937	-0.141143	0.348445	1	0
479	SVCI	480	409	2	81	1	12	3	1.06846	0.667924	1.2244	0.355938	0.926812	2	0
480	SVCI	481	410	2	83	0	16	1	0.0529327	1.02566	1.01708	0.142315	0.58742	2	0
481	SVCI	482	413	2	72	1	16	1	0.0507266	0.614685	1.05781	0.836047	0.392985	2	0
482	SVCI	483	415	2	69	1	6	3	0.196514	-0.744294	-1.01836	-1.71179	-1.36278	1	1
483	SVCI	484	416	2	79	1	9	3	2.98733	4.01554	1.96802	3.61507	2.75997	2	6
484	SVCI	485	418	2	75	1	2	1	0.0707721	-0.748758	-1.41586	-1.82692	-2.3115	1	2
485	SVCI	486	419	2	82	1	6	3	2.98192	-0.117658	0.293196	0.5695	0.343906	2	1
486	SVCI	487	420	2	76	1	5	3	1.63573	1.48974	0.747195	0.935725	0.435299	2	1
487	SVCI	488	421	2	78	1	12	1	-0.490223	0.0782637	-0.102019	-1.1345	0.320426	1	0
488	SVCI	489	423	2	71	0	16	1	0.644967	0.173831	1.0104	1.73184	2.06138	2	1
489	SVCI	490	424	2	79	0	16	3	0.109706	0.664323	0.870617	1.71437	1.38048	2	0
490	SVCI	491	427	2	75	0	12	1	1.46477	0.652328	-1.76965	-0.629754	0.363346	1	2
491	SVCI	492	428	2	69	1	6	1	-0.866245	0.000612897	-2.18203	0.651531	0.582224	1	0
492	SVCI	493	430	2	81	1	6	1	-4.07432	-1.03604	-1.22387	-1.89953	-0.0749764	1	1
493	SVCI	494	441	2	88	1	9	1	2.78656	0.541195	0.15705	-0.65062	-0.563715	2	1
494	SVCI	495	442	2	77	1	12	1	-1.46823	-0.686897	-2.05706	-0.327459	-0.0272682	1	2
495	SVCI	496	443	2	78	1	12	1	1.01769	0.743645	1.73582	1.90746	0.665995	2	0
496	SVCI	497	445	2	70	0	6	1	1.14286	1.27445	0.43951	-0.337044	-0.425829	2	1
497	SVCI	498	455	2	74	0	3	1	1.08597	0.784812	1.10519	-0.0594169	0.403396	2	1
498	SVCI	499	457	2	81	1	6	1	0.108518	1.00004	-0.0474832	0.646732	0.983786	2	0
499	SVCI	500	458	2	79	1	6	1	0.602457	1.40904	0.900524	0.125564	0.49828	2	0
500	SVCI	501	460	2	72	1	2	1	-0.57718	-0.992129	-0.894694	-2.3505	-1.25434	1	1
501	SVCI	502	469	2	77	0	9	1	-1.26228	-1.04377	-3.47371	-1.25314	-1.73631	1	3
502	SVCI	503	472	2	77	1	6	3	2.18469	1.37532	2.20091	0.977014	0.934773	2	2
503	SVCI	504	479	2	71	1	6	3	-0.296415	0.0371226	1.99886	2.63638	2.21394	2	0
504	SVCI	505	481	2	76	1	12	1	-0.543965	0.211096	-2.88008	-0.272224	-0.0841762	1	3
505	SVCI	506	484	2	78	1	6	1	2.53555	2.02242	0.794316	0.62655	0.268689	2	3
506	SVCI	507	488	2	87	1	0.5	1	-1.21259	-1.03378	-0.823586	-1.15982	-1.16564	1	0
507	SVCI	508	490	2	62	0	18	1	-0.0622523	0.382776	0.928263	0.89229	0.322814	2	0
508	SVCI	509	493	2	76	0	18	1	0.52357	-0.202035	-1.14796	-0.57854	0.431234	1	1
509	SVCI	510	498	2	73	1	6	3	0.514729	-1.13887	-1.09604	-0.969123	-1.49342	1	1
510	SVCI	511	508	2	58	0	6	1	0.780996	1.47022	0.493651	-0.0598002	0.968043	2	2
511	SVCI	512	510	2	92	0	16	2	-1.59988	-0.905333	-1.49077	-2.37867	-1.99125	1	2
512	SVCI	513	514	2	67	0	16	2	0.400246	-2.44224	0.909125	-0.231539	-1.13787	1	0
513	SVCI	514	518	2	83	1	0.5	1	2.33144	0.0286538	0.546294	0.663586	-0.34427	2	0
514	SVCI	515	528	2	80	1	0.5	1	-0.983629	-1.33697	-0.857204	-1.53991	-2.18206	1	1
515	SVCI	516	531	2	77	1	3	1	1.46399	-0.492685	-0.377578	0.71648	0.657462	2	0
516	SVCI	517	533	2	84	1	0.5	1	1.92822	1.82017	1.5555	1.43329	2.62406	2	4
517	SVCI	518	534	2	88	1	0.5	1	2.33912	1.87888	1.78525	1.1533	0.710075	2	3
518	SVCI	519	535	2	66	0	12	1	1.41106	1.40714	1.7101	0.531667	0.273886	2	1
519	SVCI	520	539	2	79	1	6	3	2.40278	1.18592	3.483	3.38577	3.20718	2	3
520	SVCI	521	549	2	86	1	9	3	1.9825	1.68348	-0.545545	-0.000170223	0.242436	2	2
521	SVCI	522	553	2	73	1	9	2	-0.549463	1.01027	1.3775	1.61236	1.21414	2	0
522	SVCI	523	554	2	76	0	3	1	0.67259	1.15347	0.553934	0.405985	-0.291623	2	0
523	SVCI	524	557	2	80	0	9	3	-0.321462	-0.416061	0.638586	0.500448	-0.101654	2	0
524	SVCI	525	564	2	85	1	6	3	-0.411867	-0.506992	-4.63853	-0.240047	-1.38956	1	4
525	SVCI	526	565	2	37	0	16	1	-0.558193	0.532593	-0.940572	-0.253043	-1.0779	1	0
526	SVCI	527	566	2	84	1	6	3	-0.165082	0.0107472	1.34454	0.828268	-0.0191634	2	0
527	SVCI	528	567	2	78	1	18	1	0.790674	0.859113	0.542563	0.501849	0.132805	2	0
528	SVCI	529	571	2	65	1	3	2	-1.3029	-1.85138	-1.13267	-0.91261	-1.37166	1	0
529	SVCI	530	575	2	78	1	12	1	0.340668	0.191052	-2.44313	-0.577968	-0.658551	1	3
530	SVCI	531	577	2	73	1	16	1	1.09671	-0.599406	-0.369723	-0.815368	-0.710304	1	0
531	SVCI	532	581	2	79	0	19	1	-0.063337	-0.149993	0.531465	-0.951897	-0.947376	1	0
532	SVCI	533	582	2	65	1	0.5	1	-0.0888674	-0.459226	0.439601	0.640037	0.924541	2	0
533	SVCI	534	586	2	73	1	1	1	1.8466	1.4876	1.19456	0.37964	-0.306199	2	1
534	SVCI	535	588	2	80	1	6	1	1.68317	1.67459	1.72087	2.54712	2.1882	2	3
535	SVCI	536	589	2	83	1	16	1	-2.94281	-0.868982	-0.157862	-1.15554	-0.915908	1	0
536	SVCI	537	590	2	78	1	13	1	0.817473	-0.0983067	0.244189	-0.887483	-1.03387	1	0
537	SVCI	538	594	2	89	1	0	3	2.47952	0.960763	-0.801252	0.311863	-0.0607826	2	2
538	SVCI	539	595	2	82	0	16	1	-0.587852	-0.188865	0.023656	-1.30456	-0.296313	1	0
539	SVCI	540	599	2	69	1	18	1	-0.189459	-0.634667	-0.172611	-0.247884	0.401111	1	0
540	SVCI	541	605	2	72	1	3	1	-0.507783	0.306077	-0.32453	0.880278	0.593273	2	0
541	SVCI	542	606	2	78	0	12	1	-0.766511	-1.01061	0.369212	-0.325579	-0.924028	1	0
542	SVCI	543	608	2	72	1	12	1	0.137003	0.483076	0.266341	0.729625	0.199532	1	0
543	SVCI	544	613	2	79	1	0.5	3	-0.862962	-0.109066	-1.25087	-1.56573	-1.753	1	1
544	SVCI	545	614	2	64	1	9	1	0.970607	0.84461	0.433635	-0.860894	-0.0774603	2	0
545	SVCI	546	617	2	71	1	12	1	2.54714	-0.222791	-2.48335	0.744303	1.14498	1	3
546	SVCI	547	618	2	77	1	2	1	0.539914	1.01149	1.58874	0.403089	0.601832	2	0
547	SVCI	548	621	2	80	1	7	1	-0.911615	0.394279	1.06061	-0.0617494	-0.252189	2	0
548	SVCI	549	622	2	35	0	16	2	2.45304	0.20386	-0.562736	0.377752	0.206691	2	1
549	SVCI	550	624	2	85	1	6	3	-0.228603	-0.0663337	-0.445232	-1.04631	-0.108512	1	0
550	SVCI	551	625	2	75	1	6	1	0.530615	-0.227168	-0.295815	-0.60377	-0.882841	1	0
551	SVCI	552	626	2	91	1	0.5	1	-1.02362	-1.71314	-1.33704	-1.63584	-1.85194	1	1
552	SVCI	553	628	2	83	1	12	1	1.93985	2.12019	1.20713	2.096	2.109	2	3
553	SVCI	554	639	2	65	0	12	1	0.440768	0.788896	2.2223	1.79338	0.75261	2	0
554	SVCI	555	641	2	63	1	12	2	2.00386	2.62061	1.84958	0.871896	3.40911	2	5
555	SVCI	556	647	2	76	1	9	3	-0.802857	-0.768788	-0.958412	0.749799	-0.409479	1	0
556	SVCI	557	649	2	82	1	0.5	3	2.52551	2.15135	2.473	1.88321	2.85026	2	4
557	SVCI	558	652	2	87	1	10	1	0.534563	0.950447	0.311466	-0.732063	-0.606969	1	0
558	SVCI	559	654	2	73	1	12	1	-0.481089	0.273328	0.678169	0.232769	0.49966	2	0
559	SVCI	560	656	2	81	1	6	1	0.789582	1.02546	0.47846	-0.883825	-0.649027	2	0
560	SVCI	561	659	2	71	1	6	1	-0.237815	0.175175	-0.86982	-1.34578	-1.55514	1	1
561	SVCI	562	660	2	79	1	6	1	2.58309	2.38028	2.70661	2.74844	3.87114	2	5
562	SVCI	563	661	2	78	0	1	2	-1.23362	-1.45387	0.362482	0.426768	-0.427325	1	0
563	SVCI	564	662	2	74	1	6	3	1.0529	-0.365691	-0.989933	-1.15025	-1.08708	1	1
564	SVCI	565	666	2	71	1	12	3	0.573583	1.15864	0.500464	-0.00452884	-0.00237154	2	0
565	SVCI	566	672	2	71	1	6	1	-1.29827	0.629057	1.14435	0.122441	-0.278871	2	0
566	SVCI	567	675	2	85	1	6	3	-0.115796	-0.809353	-3.69795	0.258185	-2.29698	1	3
567	SVCI	568	677	2	74	0	11	3	-1.53011	-0.891901	-0.314138	-0.984169	-1.82876	1	0
568	SVCI	569	680	2	70	1	6	1	0.544893	0.587378	0.144422	0.542689	1.11307	2	0
569	SVCI	570	682	2	74	1	6	1	-1.62286	-0.170221	-0.755169	-0.426395	0.0718535	1	0
570	SVCI	571	685	2	79	1	5	1	-1.27864	-0.812036	-2.17906	-2.50652	-0.867972	1	3
571	SVCI	572	687	2	84	1	12	1	0.472865	0.823174	-0.215153	-0.837557	-0.561034	1	0
572	SVCI	573	690	2	76	1	0.5	3	0.787104	1.8994	1.6621	1.76708	1.85538	2	2
573	SVCI	574	691	2	80	1	12	1	0.587596	0.925288	1.05346	0.520856	0.114794	2	0
574	SVCI	575	692	2	87	1	5	1	-1.64397	-1.92855	0.148977	-0.496675	1.0086	1	0
575	SVCI	576	694	2	84	1	6	1	2.90705	1.24127	1.64175	0.512009	2.11509	2	4
576	SVCI	577	696	2	68	1	6	1	1.5799	0.139207	0.842176	-0.453803	-0.0626596	2	0
577	SVCI	578	698	2	78	1	16	3	-0.386061	0.202014	0.0678839	-1.63477	0.0244321	1	1
578	SVCI	579	704	2	82	1	2	1	0.700082	1.3738	-0.289141	0.691709	-0.6694	2	0
579	SVCI	580	707	2	79	1	16	2	1.92091	0.262468	-0.786901	-1.60292	-0.0748474	1	2
580	SVCI	581	708	2	75	1	6	1	0.862788	1.24198	0.846437	0.763714	0.564483	2	0
581	SVCI	582	711	2	72	1	6	3	1.59764	2.78239	1.28087	0.322912	0.801166	2	3
582	SVCI	583	712	2	54	1	9	1	-0.00479646	-2.36382	-1.46067	-2.04377	0.208032	1	2
583	SVCI	584	715	2	75	1	12	2	2.32475	0.973177	-0.152172	-1.25154	-0.340934	1	1
584	SVCI	585	721	2	80	1	5	3	0.83975	0.942357	0.568528	-0.154936	-0.841615	2	0
585	SVCI	586	722	2	77	1	2	1	0.675686	0.413681	-0.187037	-0.833148	-0.804431	1	0
586	SVCI	587	729	2	77	1	12	2	0.253448	0.554449	0.691565	0.313505	0.122719	2	0
587	SVCI	588	733	2	77	1	0.5	3	0.890313	1.19337	1.26627	1.1801	1.83322	2	1
588	SVCI	589	739	2	78	1	6	1	2.35844	1.56546	0.718868	1.22899	1.40836	2	3
589	SVCI	590	740	2	72	0	16	1	-1.07868	-0.114237	-0.815989	-0.268909	0.854219	1	0
590	SVCI	591	745	2	80	1	12	1	-0.180829	-0.671832	-0.607469	-1.75137	-2.00751	1	1
591	SVCI	592	748	2	72	0	9	3	-0.093379	0.0838736	-0.503017	-0.113095	0.560795	1	0
592	SVCI	593	749	2	72	1	6	1	0.882213	-0.971175	-2.65557	-0.550255	1.26419	1	3
593	SVCI	594	751	2	77	1	2	3	1.0097	1.10354	0.663266	-0.212805	-0.102173	2	0
594	SVCI	595	752	2	78	1	0	1	-2.33733	-0.93997	-2.39822	-1.49066	0.203231	1	2
595	SVCI	596	754	2	83	1	0.5	3	0.181146	0.827118	1.27477	0.0941629	1.20473	2	0
596	SVCI	597	756	2	72	1	9	1	-0.874155	-0.323778	-0.877855	-0.827354	0.337453	1	0
597	SVCI	598	757	2	81	1	12	1	-0.6829	-0.1087	-0.27501	-1.10315	-0.916027	1	0
598	SVCI	599	760	2	73	1	14	1	-0.159122	0.169652	0.560442	-0.681144	-0.508418	1	0
599	SVCI	600	761	2	71	0	16	3	-0.34006	0.18713	0.598349	-0.292095	0.0433009	2	0
600	SVCI	601	767	2	74	1	6	1	1.43412	1.05799	2.04189	2.90914	2.25666	2	1
601	SVCI	602	772	2	74	0	16	3	-1.52273	-2.22488	-0.193247	-1.42647	-1.33087	1	0
602	SVCI	603	775	2	53	0	9	3	0.799632	1.54449	0.803866	0.254501	1.26705	2	2
603	SVCI	604	781	2	91	1	3	1	-0.479419	-0.842193	0.484502	-0.843818	-0.347054	1	0
604	SVCI	605	782	2	78	1	12	3	0.0401039	-0.527577	0.19528	-0.290061	0.346995	1	0
605	SVCI	606	784	2	79	0	14	1	-0.533786	-1.40884	-0.858765	0.062054	-0.18191	1	0
606	SVCI	607	789	2	77	0	16	2	-1.13723	0.720803	-0.86813	0.435922	1.56164	2	0
607	SVCI	608	796	2	82	1	3	1	-1.13583	0.122926	-0.59931	-0.854044	-0.925392	1	0
608	SVCI	609	799	2	80	1	2	3	-1.02205	-1.08955	-0.694436	-0.993249	-0.542598	1	0
609	SVCI	610	805	2	79	1	2	1	0.867404	-0.247686	0.293608	-0.126751	-0.823049	1	0
610	SVCI	611	809	2	77	0	16	1	-0.549046	0.24244	-1.35625	-0.634834	0.0115945	1	1
611	SVCI	612	814	2	75	1	1	1	0.223221	0.0196516	0.222744	0.0252651	-0.186183	2	0
612	SVCI	613	817	2	75	1	3	3	-2.60328	-0.237092	-2.93551	0.442099	-0.337208	1	2
613	SVCI	614	820	2	59	0	12	1	-0.486402	-0.239264	-1.23151	0.152422	0.573783	1	0
614	SVCI	615	821	2	83	0	4	3	-0.968879	-0.414221	0.644203	0.954766	0.578613	2	0
615	SVCI	616	822	2	82	1	10	1	0.688104	0.112075	0.0626225	1.18667	0.416063	2	0
616	SVCI	617	824	2	88	1	16	3	1.43769	2.39211	1.41903	1.41447	1.983	2	3
617	SVCI	618	825	2	86	0	16	1	0.924936	2.43854	0.584656	2.05685	1.07952	2	3
618	SVCI	619	827	2	66	1	6	1	1.76224	0.638644	1.01752	0.598772	1.32705	2	1
619	SVCI	620	829	2	77	1	6	1	0.846348	1.29258	1.25345	-0.25403	0.00728569	2	0
620	SVCI	621	831	2	76	0	18	1	1.00162	1.0888	0.26989	0.0890548	0.196755	2	1
621	SVCI	622	833	2	76	1	12	1	1.03872	-0.187842	0.344334	-0.579406	0.469446	1	0
622	SVCI	623	836	2	79	0	12	1	0.31319	0.746185	1.30019	0.891662	1.0638	2	0
623	SVCI	624	837	2	78	1	2	1	-0.510848	0.0855996	-0.215663	-0.80849	0.861914	1	0
624	SVCI	625	839	2	81	0	18	1	-1.93414	-0.857807	-0.974465	-1.49302	-1.17429	1	1

## Sheet: longitudinal MMSE
cat	no	sex	edu	sustain	apoe	mmse	visit	snsbinterval	blmmse
adci	1983	male	14	1	e4	26	1	0	26
adci	1984	male	14	1	e4	29	2	0.958248	26
adci	1985	male	14	1	e4	27	3	2.57084	26
adci	1986	male	14	1	e4	23	4	4.71732	26
adci	1987	male	14	1	e4	23	5	6.88296	26
adci	1755	male	18	1	e4	28	1	0	28
adci	1756	male	18	1	e4	26	2	1.31691	28
adci	1757	male	18	1	e4	19	3	4.19165	28
adci	1758	male	18	1	e4	11	4	5.48118	28
adci	2602	male	16	2	e4	17	1	0	17
adci	2603	male	16	2	e4	16	2	0.971937	17
adci	2369	female	12	1	e4	27	1	0	27
adci	2371	female	12	1	e4	15	2	3.01164	27
adci	2687	male	12	1	e3e3	26	1	0	26
adci	2688	male	12	1	e3e3	21	2	2.6037	26
adci	2689	male	12	1	e3e3	12	3	4.39973	26
adci	1579	female	16	1	e3e3	26	1	0	26
adci	1582	female	16	1	e3e3	24	2	1.84531	26
adci	903	female	16	1	e4	30	1	0	30
adci	904	female	16	1	e4	30	2	2.35729	30
adci	905	female	16	1	e4	30	3	4.37782	30
adci	906	female	16	1	e4	30	4	5.49487	30
adci	907	female	16	1	e4	29	5	6.93771	30
adci	908	female	16	1	e4	30	6	7.89596	30
adci	1223	female	14	2	e4	28	1	0	28
adci	1224	female	14	2	e4	25	2	1.33881	28
adci	1225	female	14	2	e4	24	3	2.49144	28
adci	1172	male	16	1	e4	23	1	0	23
adci	1173	male	16	1	e4	26	2	1.13895	23
adci	1174	male	16	1	e4	24	3	2.15469	23
adci	2690	female	7	1	e4	30	1	0	30
adci	2691	female	7	1	e4	29	2	4.98015	30
adci	2692	female	7	1	e4	24	3	9.86448	30
adci	2693	female	7	1	e4	21	4	10.9459	30
adci	2575	male	19	2	e3e3	29	1	0	29
adci	2576	male	19	2	e3e3	25	2	1.54689	29
adci	2577	male	19	2	e3e3	21	3	2.56537	29
adci	1791	female	6	1	e4	30	1	0	30
adci	1792	female	6	1	e4	30	2	2.07529	30
adci	1793	female	6	1	e4	30	3	6.09993	30
adci	1794	female	6	1	e4	29	4	8.7091	30
adci	1795	female	6	1	e4	26	5	9.66735	30
adci	1796	female	6	1	e4	29	6	10.5654	30
adci	1797	female	6	1	e4	29	7	12.5311	30
adci	1799	female	6	1	e4	24	8	15.5236	30
adci	1408	female	14	1	e3e3	27	1	0	27
adci	1409	female	14	1	e3e3	27	2	1.6564	27
adci	1800	female	16	1	e4	25	1	0	25
adci	1801	female	16	1	e4	24	2	0.87885	25
adci	1802	female	16	1	e4	23	3	1.859	25
adci	1803	female	16	1	e4	23	4	3.46338	25
adci	1804	female	16	1	e4	19	5	5.99042	25
adci	1805	female	16	1	e4	16	6	7.07187	25
adci	1270	male	14	1	e4	25	1	0	25
adci	1271	male	14	1	e4	22	2	1.53867	25
adci	1313	female	18	1	e4	22	1	0	22
adci	1314	female	18	1	e4	22	2	1.53593	22
adci	1656	male	16	1	e3e3	28	1	0	28
adci	1657	male	16	1	e3e3	29	2	1.02943	28
adci	1658	male	16	1	e3e3	28	3	2.05339	28
adci	1659	male	16	1	e3e3	29	4	3.37303	28
adci	1660	male	16	1	e3e3	29	5	4.29295	28
adci	1662	male	16	1	e3e3	27	6	7.12663	28
adci	2541	male	16	1	e4	22	1	0	22
adci	2542	male	16	1	e4	22	2	2.44216	22
adci	2543	male	16	1	e4	14	3	4.36413	22
adci	1435	female	12	2	e3e3	30	1	0	30
adci	1436	female	12	2	e3e3	27	2	2.19028	30
adci	2343	male	16	2	e3e3	28	1	0	28
adci	2344	male	16	2	e3e3	25	2	1.67283	28
adci	2345	male	16	2	e3e3	24	3	3.34018	28
adci	2520	female	4	1	e4	20	1	0	20
adci	2521	female	4	1	e4	21	2	1.5551	20
adci	2522	female	4	1	e4	17	3	4.37509	20
adci	1157	female	10	2	e4	26	1	0	26
adci	1158	female	10	2	e4	25	2	0.982889	26
adci	1159	female	10	2	e4	24	3	2.1191	26
adci	1160	female	10	2	e4	27	4	3.10472	26
adci	1161	female	10	2	e4	25	5	4.10678	26
adci	1162	female	10	2	e4	23	6	5.09788	26
adci	1163	female	10	2	e4	25	7	6.00958	26
adci	2131	female	1	1	e4	21	1	0	21
adci	2132	female	1	1	e4	16	2	1.81793	21
adci	2133	female	1	1	e4	16	3	4.23545	21
adci	2134	female	1	1	e4	13	4	7.56742	21
adci	2654	male	16	2	e4	22	1	0	22
adci	2655	male	16	2	e4	23	2	1.42094	22
adci	2656	male	16	2	e4	22	3	2.9514	22
adci	956	female	16	2	e2	28	1	0	28
adci	957	female	16	2	e2	28	2	1.51677	28
adci	2500	female	12	1	e4	25	1	0	25
adci	2501	female	12	1	e4	23	2	1.74675	25
adci	2502	female	12	1	e4	17	3	3.17591	25
adci	2503	female	12	1	e4	11	4	4.42163	25
adci	1307	male	15	2	e3e3	21	1	0	21
adci	1308	male	15	2	e3e3	26	2	2.00958	21
adci	859	female	10	1	e3e3	27	1	0	27
adci	860	female	10	1	e3e3	27	2	1.34428	27
adci	861	female	10	1	e3e3	28	3	3.39767	27
adci	862	female	10	1	e3e3	30	4	4.8898	27
adci	863	female	10	1	e3e3	28	5	8.57221	27
adci	864	female	10	1	e3e3	25	6	9.68378	27
adci	865	female	10	1	e3e3	24	7	12.0657	27
adci	866	female	10	1	e3e3	16	8	13.6318	27
adci	1022	female	16	2	e3e3	29	1	0	29
adci	1023	female	16	2	e3e3	30	2	1.30322	29
adci	1024	female	16	2	e3e3	27	3	3.2909	29
adci	1025	female	16	2	e3e3	30	4	5.64819	29
adci	1026	female	16	2	e3e3	29	5	7.3922	29
adci	2431	female	9	1	e3e3	17	1	0	17
adci	2432	female	9	1	e3e3	23	2	1.7358	17
adci	2713	female	12	2	e4	25	1	0	25
adci	2714	female	12	2	e4	28	2	3.82752	25
adci	2715	female	12	2	e4	18	3	4.80219	25
adci	2605	female	12	2	e4	21	1	0	21
adci	2606	female	12	2	e4	18	2	1.68652	21
adci	2607	female	12	2	e4	12	3	2.98973	21
adci	2609	female	12	2	e4	9	4	3.96441	21
adci	2141	male	16	1	e2	24	1	0	24
adci	2142	male	16	1	e2	18	2	2.14921	24
adci	1912	female	13	1	e4	24	1	0	24
adci	1913	female	13	1	e4	22	2	3.03901	24
adci	1914	female	13	1	e4	21	3	5.21834	24
adci	1915	female	13	1	e4	18	4	6.81177	24
adci	1326	female	10	1	e4	26	1	0	26
adci	1328	female	10	1	e4	23	2	2.72142	26
adci	2657	male	12	1	e4	28	1	0	28
adci	2658	male	12	1	e4	26	2	2.02327	28
adci	2659	male	12	1	e4	26	3	3.02533	28
adci	2660	male	12	1	e4	22	4	3.97536	28
adci	2661	male	12	1	e4	26	5	4.90349	28
adci	2662	male	12	1	e4	24	6	5.90007	28
adci	1828	male	16	2	e4	25	1	0	25
adci	1829	male	16	2	e4	24	2	1.4976	25
adci	1511	female	12	1	e4	26	1	0	26
adci	1512	female	12	1	e4	19	2	1.19918	26
adci	2042	male	16	1	e4	26	1	0	26
adci	2043	male	16	1	e4	29	2	3.07461	26
adci	2044	male	16	1	e4	24	3	3.95893	26
adci	2045	male	16	1	e4	27	4	4.99658	26
adci	2046	male	16	1	e4	22	5	5.97399	26
adci	2047	male	16	1	e4	21	6	7.29363	26
adci	2048	male	16	1	e4	21	7	9.03764	26
adci	2049	male	16	1	e4	23	8	9.69747	26
adci	2414	female	6	1	e4	26	1	0	26
adci	2415	female	6	1	e4	23	2	1.54141	26
adci	2416	female	6	1	e4	23	3	3.55373	26
adci	1705	female	15	1	e3e3	30	1	0	30
adci	1706	female	15	1	e3e3	28	2	1.01574	30
adci	1707	female	15	1	e3e3	28	3	2.08624	30
adci	1708	female	15	1	e3e3	30	4	4.0794	30
adci	1709	female	15	1	e3e3	23	5	5.92471	30
adci	1071	female	16	1	e4	29	1	0	29
adci	1072	female	16	1	e4	20	2	0.963723	29
adci	1073	female	16	1	e4	24	3	2.06982	29
adci	1074	female	16	1	e4	23	4	3.14305	29
adci	1075	female	16	1	e4	20	5	5.11978	29
adci	1449	male	16	1	e4	29	1	0	29
adci	1450	male	16	1	e4	30	2	0.881588	29
adci	1451	male	16	1	e4	30	3	2.85284	29
adci	1452	male	16	1	e4	29	4	3.64408	29
adci	1453	male	16	1	e4	27	5	4.61875	29
adci	1454	male	16	1	e4	29	6	5.6345	29
adci	1455	male	16	1	e4	29	7	9.03217	29
adci	1456	male	16	1	e4	23	8	10.9103	29
adci	1457	male	16	1	e4	14	9	14.2697	29
adci	2069	female	16	2	e4	24	1	0	24
adci	2070	female	16	2	e4	23	2	1.38809	24
adci	2447	male	16	1	e4	15	1	0	15
adci	2448	male	16	1	e4	14	2	1.26489	15
adci	1372	male	18	1	e4	28	1	0	28
adci	1373	male	18	1	e4	24	2	2.24778	28
adci	1626	male	18	2	e3e3	30	1	0	30
adci	1627	male	18	2	e3e3	29	2	1.10335	30
adci	1628	male	18	2	e3e3	29	3	2.23409	30
adci	1629	male	18	2	e3e3	29	4	3.18138	30
adci	1630	male	18	2	e3e3	30	5	4.42437	30
adci	1631	male	18	2	e3e3	29	6	5.70294	30
adci	1458	male	12	2	e3e3	25	1	0	25
adci	1459	male	12	2	e3e3	25	2	1.20465	25
adci	1460	male	12	2	e3e3	27	3	3.29363	25
adci	1525	female	12	2	e4	29	1	0	29
adci	1526	female	12	2	e4	30	2	1.13621	29
adci	1527	female	12	2	e4	29	3	2.72964	29
adci	2627	male	16	1	e3e3	25	1	0	25
adci	2628	male	16	1	e3e3	25	2	0.703628	25
adci	2630	male	16	1	e3e3	17	3	3.46064	25
adci	1688	female	6	2	e3e3	21	1	0	21
adci	1689	female	6	2	e3e3	15	2	4.66804	21
adci	1143	male	12	1	e4	27	1	0	27
adci	1144	male	12	1	e4	29	2	0.5859	27
adci	1145	male	12	1	e4	28	3	4.84873	27
adci	2786	female	16	2	e4	21	1	0	21
adci	2787	female	16	2	e4	21	2	1.20739	21
adci	1440	male	16	1	e4	27	1	0	27
adci	1441	male	16	1	e4	25	2	1.19644	27
adci	1442	male	16	1	e4	25	3	3.28542	27
adci	1444	male	16	1	e4	22	4	4.65708	27
adci	1445	male	16	1	e4	21	5	5.70842	27
adci	1446	male	16	1	e4	22	6	6.47502	27
adci	1081	female	10	2	e4	27	1	0	27
adci	1082	female	10	2	e4	26	2	1.20465	27
adci	1083	female	10	2	e4	26	3	2.31075	27
adci	894	female	12	2	e4	30	1	0	30
adci	895	female	12	2	e4	30	2	5.21561	30
adci	896	female	12	2	e4	30	3	7.22519	30
adci	897	female	12	2	e4	30	4	8.72827	30
adci	898	female	12	2	e4	30	5	9.8809	30
adci	1392	male	12	2	e3e3	26	1	0	26
adci	1393	male	12	2	e3e3	28	2	1.20739	26
adci	1394	male	12	2	e3e3	30	3	3.4935	26
adci	1035	female	16	1	e4	27	1	0	27
adci	1036	female	16	1	e4	29	2	1.5332	27
adci	1037	female	16	1	e4	25	3	4.10951	27
adci	1385	female	8	1	e3e3	25	1	0	25
adci	1386	female	8	1	e3e3	22	2	1.34155	25
adci	1387	female	8	1	e3e3	26	3	3.09377	25
adci	1529	male	16	1	e3e3	24	1	0	24
adci	1530	male	16	1	e3e3	22	2	1.18275	24
adci	1531	male	16	1	e3e3	18	3	2.20123	24
adci	2361	male	16	1	e3e3	17	1	0	17
adci	2363	male	16	1	e3e3	15	2	1.62628	17
adci	2364	male	16	1	e3e3	12	3	2.59274	17
adci	1077	female	3	2	e3e3	27	1	0	27
adci	1078	female	3	2	e3e3	28	2	1.21287	27
adci	1079	female	3	2	e3e3	21	3	3.26078	27
adci	1653	male	16	2	e3e3	28	1	0	28
adci	1654	male	16	2	e3e3	26	2	0.958248	28
adci	1655	male	16	2	e3e3	25	3	3.01985	28
adci	1821	female	5	2	e4	26	1	0	26
adci	1822	female	5	2	e4	23	2	0.950034	26
adci	1823	female	5	2	e4	17	3	2.91033	26
adci	1824	female	5	2	e4	15	4	4.59411	26
adci	1608	female	6	1	e4	27	1	0	27
adci	1609	female	6	1	e4	23	2	1.18549	27
adci	1419	male	16	1	e4	28	1	0	28
adci	1420	male	16	1	e4	26	2	0.892539	28
adci	1421	male	16	1	e4	24	3	1.88638	28
adci	1422	male	16	1	e4	21	4	3.43874	28
adci	1374	female	0.5	2	e4	20	1	0	20
adci	1375	female	0.5	2	e4	21	2	1.99316	20
adci	1376	female	0.5	2	e4	19	3	2.99795	20
adci	1632	male	16	1	e4	26	1	0	26
adci	1633	male	16	1	e4	27	2	0.958248	26
adci	1634	male	16	1	e4	27	3	2.94319	26
adci	1635	male	16	1	e4	25	4	3.86311	26
adci	2641	male	12	1	e4	25	1	0	25
adci	2643	male	12	1	e4	16	2	1.64819	25
adci	1002	female	12	1	e3e3	28	1	0	28
adci	1003	female	12	1	e3e3	25	2	1.27858	28
adci	1004	female	12	1	e3e3	30	3	3.00342	28
adci	1005	female	12	1	e3e3	28	4	5.12252	28
adci	1006	female	12	1	e3e3	22	5	6.37645	28
adci	1674	female	16	1	e4	30	1	0	30
adci	1675	female	16	1	e4	30	2	0.914442	30
adci	1676	female	16	1	e4	25	3	2.5024	30
adci	1677	female	16	1	e4	27	4	3.49897	30
adci	2490	female	18	2	e3e3	23	1	0	23
adci	2491	female	18	2	e3e3	17	2	4.71458	23
adci	1537	female	12	1	e4	27	1	0	27
adci	1538	female	12	1	e4	24	2	1.98768	27
adci	1539	female	12	1	e4	23	3	3.21971	27
adci	2771	female	5	1	e3e3	22	1	0	22
adci	2772	female	5	1	e3e3	19	2	1.78782	22
adci	2773	female	5	1	e3e3	24	3	3.47433	22
adci	1309	female	13	1	e3e3	27	1	0	27
adci	1310	female	13	1	e3e3	29	2	2.06708	27
adci	1311	female	13	1	e3e3	26	3	4.65982	27
adci	1312	female	13	1	e3e3	20	4	6.80082	27
adci	2764	female	14	2	e4	26	1	0	26
adci	2765	female	14	2	e4	20	2	2.20945	26
adci	2766	female	14	2	e4	21	3	4.16427	26
adci	1397	female	6	2	e3e3	27	1	0	27
adci	1398	female	6	2	e3e3	27	2	1.95209	27
adci	1399	female	6	2	e3e3	19	3	3.89596	27
adci	1400	female	6	2	e3e3	18	4	5.40452	27
adci	883	female	16	1	e3e3	27	1	0	27
adci	884	female	16	1	e3e3	25	2	2.39562	27
adci	2778	female	12	1	e3e3	23	1	0	23
adci	2779	female	12	1	e3e3	19	2	1.03764	23
adci	1305	male	12	2	e3e3	25	1	0	25
adci	1306	male	12	2	e3e3	30	2	1.03491	25
adci	985	male	16	2	e4	25	1	0	25
adci	986	male	16	2	e4	30	2	2.3436	25
adci	987	male	16	2	e4	30	3	3.83847	25
adci	988	male	16	2	e4	29	4	6.8063	25
adci	989	male	16	2	e4	30	5	7.9425	25
adci	990	male	16	2	e4	27	6	8.9473	25
adci	2597	female	18	1	e4	13	1	0	13
adci	2598	female	18	1	e4	12	2	2.46407	13
adci	2599	female	18	1	e4	10	3	3.9781	13
adci	976	male	12	1	e3e3	29	1	0	29
adci	977	male	12	1	e3e3	29	2	2.39288	29
adci	2428	female	9	1	e3e3	22	1	0	22
adci	2429	female	9	1	e3e3	19	2	1.16906	22
adci	2430	female	9	1	e3e3	20	3	3.1102	22
adci	1048	male	16	1	e3e3	30	1	0	30
adci	1049	male	16	1	e3e3	29	2	3.83847	30
adci	886	male	16	2	e4	30	1	0	30
adci	887	male	16	2	e4	29	2	0.971937	30
adci	888	male	16	2	e4	30	3	2.31348	30
adci	2742	male	6	1	e3e3	16	1	0	16
adci	2743	male	6	1	e3e3	14	2	1.01027	16
adci	2632	female	15	1	e4	24	1	0	24
adci	2633	female	15	1	e4	23	2	1.00753	24
adci	2634	female	15	1	e4	19	3	1.94661	24
adci	2635	female	15	1	e4	13	4	3.00068	24
adci	2636	female	15	1	e4	8	5	4.01917	24
adci	2450	female	2	1	e3e3	20	1	0	20
adci	2451	female	2	1	e3e3	15	2	2.141	20
adci	2452	female	2	1	e3e3	19	3	3.54004	20
adci	1267	female	16	2	e4	26	1	0	26
adci	1268	female	16	2	e4	21	2	2.13552	26
adci	1611	male	6	1	e3e3	25	1	0	25
adci	1612	male	6	1	e3e3	27	2	2.21766	25
adci	2580	female	16	2	e4	24	1	0	24
adci	2581	female	16	2	e4	22	2	1.57426	24
adci	2582	female	16	2	e4	24	3	3.56194	24
adci	1146	female	10	1	e2	26	1	0	26
adci	1147	female	10	1	e2	27	2	6.11636	26
adci	1148	female	10	1	e2	29	3	8.77207	26
adci	1149	female	10	1	e2	29	4	11.436	26
adci	1431	female	6	1	e4	26	1	0	26
adci	1432	female	6	1	e4	19	2	2.61191	26
adci	1433	female	6	1	e4	21	3	3.88775	26
adci	2481	male	16	1	e4	25	1	0	25
adci	2482	male	16	1	e4	20	2	3.12936	25
adci	1515	female	8	2	e3e3	25	1	0	25
adci	1516	female	8	2	e3e3	22	2	4.08487	25
adci	1176	male	16	2	e4	26	1	0	26
adci	1177	male	16	2	e4	28	2	2.80904	26
adci	1735	female	14	1	e4	15	1	0	15
adci	1736	female	14	1	e4	6	2	2.34086	15
adci	2073	male	12	1	e3e3	22	1	0	22
adci	2074	male	12	1	e3e3	17	2	1.013	22
adci	2075	male	12	1	e3e3	11	3	2.0178	22
adci	1816	male	16	1	e3e3	29	1	0	29
adci	1817	male	16	1	e3e3	24	2	4.83504	29
adci	1471	female	12	1	e4	27	1	0	27
adci	1472	female	12	1	e4	25	2	1.1499	27
adci	1473	female	12	1	e4	28	3	2.2998	27
adci	1474	female	12	1	e4	25	4	3.92882	27
adci	1475	female	12	1	e4	25	5	5.42368	27
adci	1861	female	16	2	e3e3	27	1	0	27
adci	1862	female	16	2	e3e3	22	2	2.00685	27
adci	1863	female	16	2	e3e3	20	3	3.03901	27
adci	1809	female	0.5	2	e4	20	1	0	20
adci	1810	female	0.5	2	e4	16	2	1.13073	20
adci	1811	female	0.5	2	e4	18	3	2.14648	20
adci	1260	male	16	1	e3e3	27	1	0	27
adci	1261	male	16	1	e3e3	20	2	2.19028	27
adci	1498	female	9	2	e4	29	1	0	29
adci	1499	female	9	2	e4	27	2	0.99384	29
adci	1500	female	9	2	e4	25	3	3.20602	29
adci	1501	female	9	2	e4	25	4	4.21903	29
adci	1502	female	9	2	e4	24	5	5.07871	29
adci	1358	male	12	2	e4	25	1	0	25
adci	1359	male	12	2	e4	27	2	1.41547	25
adci	932	female	14	2	e4	26	1	0	26
adci	933	female	14	2	e4	29	2	1.04312	26
adci	934	female	14	2	e4	30	3	3.98631	26
adci	935	female	14	2	e4	29	4	4.93361	26
adci	936	female	14	2	e4	29	5	5.53046	26
adci	937	female	14	2	e4	30	6	6.35729	26
adci	938	female	14	2	e4	29	7	7.4141	26
adci	939	female	14	2	e4	28	8	9.34155	26
adci	940	female	14	2	e4	26	9	11.3374	26
adci	941	female	14	2	e4	27	10	12.6379	26
adci	942	female	14	2	e4	28	11	15.8385	26
adci	943	female	14	2	e4	24	12	16.835	26
adci	944	female	14	2	e4	25	13	18.1985	26
adci	945	female	14	2	e4	24	14	18.7762	26
adci	946	female	14	2	e4	24	15	20.2984	26
adci	947	female	14	2	e4	22	16	21.3607	26
adci	973	male	16	1	e2	29	1	0	29
adci	974	male	16	1	e2	29	2	2.77892	29
adci	975	male	16	1	e2	29	3	3.33196	29
adci	1898	female	9	1	e4	17	1	0	17
adci	1899	female	9	1	e4	17	2	1.24572	17
adci	1900	female	9	1	e4	18	3	2.30253	17
adci	1901	female	9	1	e4	13	4	3.38398	17
adci	1544	male	12	1	e4	27	1	0	27
adci	1545	male	12	1	e4	26	2	0.922656	27
adci	1546	male	12	1	e4	25	3	1.99589	27
adci	1831	male	16	1	e4	26	1	0	26
adci	1832	male	16	1	e4	26	2	1.07324	26
adci	2098	male	12	2	e3e3	28	1	0	28
adci	2099	male	12	2	e3e3	24	2	1.48118	28
adci	2564	male	6	2	e4	23	1	0	23
adci	2565	male	6	2	e4	21	2	0.974675	23
adci	2566	male	6	2	e4	24	3	2.52704	23
adci	2567	male	6	2	e4	18	4	6.01232	23
adci	2568	male	6	2	e4	20	5	6.97878	23
adci	1244	male	0	2	e4	18	1	0	18
adci	1245	male	0	2	e4	17	2	2.141	18
adci	1011	female	12	2	e4	26	1	0	26
adci	1013	female	12	2	e4	25	2	1.19097	26
adci	2781	female	12	1	e4	22	1	0	22
adci	2782	female	12	1	e4	19	2	0.925394	22
adci	2783	female	12	1	e4	15	3	1.92471	22
adci	1583	male	12	2	e4	28	1	0	28
adci	1584	male	12	2	e4	28	2	2.32443	28
adci	912	female	12	1	e3e3	28	1	0	28
adci	913	female	12	1	e3e3	26	2	1.2293	28
adci	914	female	12	1	e3e3	23	3	2.25873	28
adci	2727	male	20	2	e3e3	23	1	0	23
adci	2729	male	20	2	e3e3	19	2	1.95756	23
adci	877	male	14	1	e3e3	29	1	0	29
adci	879	male	14	1	e3e3	30	2	3.00616	29
adci	2241	female	16	1	e4	20	1	0	20
adci	2242	female	16	1	e4	18	2	0.859685	20
adci	1495	male	16	1	e4	29	1	0	29
adci	1496	male	16	1	e4	27	2	1.28131	29
adci	1497	male	16	1	e4	24	3	3.23614	29
adci	1547	female	16	1	e4	28	1	0	28
adci	1548	female	16	1	e4	27	2	1.24025	28
adci	1486	male	18	1	e4	25	1	0	25
adci	1487	male	18	1	e4	23	2	1.67556	25
adci	1533	female	12	1	e4	28	1	0	28
adci	1534	female	12	1	e4	26	2	2.01506	28
adci	1535	female	12	1	e4	27	3	3.15948	28
adci	2267	male	16	2	e4	22	1	0	22
adci	2268	male	16	2	e4	19	2	0.941821	22
adci	2126	female	16	1	e3e3	26	1	0	26
adci	2128	female	16	1	e3e3	25	2	6.30801	26
adci	2129	female	16	1	e3e3	23	3	7.47707	26
adci	1428	male	6	1	e4	26	1	0	26
adci	1429	male	6	1	e4	27	2	1.79055	26
adci	1430	male	6	1	e4	22	3	2.86379	26
adci	1838	female	18	2	e3e3	27	1	0	27
adci	1839	female	18	2	e3e3	23	2	1.85626	27
adci	1840	female	18	2	e3e3	22	3	3.56194	27
adci	2062	male	16	1	e3e3	28	1	0	28
adci	2063	male	16	1	e3e3	22	2	2.55168	28
adci	2314	male	16	2	e4	30	1	0	30
adci	2315	male	16	2	e4	28	2	2.99247	30
adci	2316	male	16	2	e4	29	3	5.03491	30
adci	867	female	12	2	e4	28	1	0	28
adci	868	female	12	2	e4	26	2	1.71937	28
adci	869	female	12	2	e4	27	3	2.70226	28
adci	870	female	12	2	e4	21	4	4.3258	28
adci	871	female	12	2	e4	23	5	6.0178	28
adci	2516	female	15	1	e4	22	1	0	22
adci	2518	female	15	1	e4	16	2	3.55647	22
adci	1136	male	12	1	e4	25	1	0	25
adci	1137	male	12	1	e4	22	2	0.922656	25
adci	1575	male	16	1	e4	28	1	0	28
adci	1576	male	16	1	e4	27	2	1.01848	28
adci	1577	male	16	1	e4	19	3	2.71595	28
adci	1692	male	16	2	e4	28	1	0	28
adci	1693	male	16	2	e4	28	2	0.791239	28
adci	1694	male	16	2	e4	24	3	1.76044	28
adci	1695	male	16	2	e4	27	4	2.9295	28
adci	1697	male	16	2	e4	25	5	3.90691	28
adci	2406	male	16	2	e3e3	26	1	0	26
adci	2407	male	16	2	e3e3	22	2	1.31417	26
adci	2408	male	16	2	e3e3	21	3	2.74059	26
adci	1926	female	9	1	e4	23	1	0	23
adci	1927	female	9	1	e4	20	2	2.40657	23
adci	1928	female	9	1	e4	19	3	4.21081	23
adci	1929	female	9	1	e4	14	4	6.55168	23
adci	1930	female	9	1	e4	14	5	9.74949	23
adci	1783	male	12	2	e4	24	1	0	24
adci	1785	male	12	2	e4	24	2	1.02669	24
adci	1786	male	12	2	e4	25	3	2.04244	24
adci	1787	male	12	2	e4	24	4	3.12389	24
adci	1788	male	12	2	e4	22	5	4.54483	24
adci	1467	male	7	1	e4	27	1	0	27
adci	1468	male	7	1	e4	29	2	1.15811	27
adci	1469	male	7	1	e4	25	3	2.3655	27
adci	1470	male	7	1	e4	26	4	3.30459	27
adci	2334	male	16	2	e4	21	1	0	21
adci	2336	male	16	2	e4	10	2	1.55236	21
adci	1513	male	14	1	e4	22	1	0	22
adci	1514	male	14	1	e4	26	2	1.58248	22
adci	1464	male	18	1	e4	28	1	0	28
adci	1465	male	18	1	e4	26	2	2.16838	28
adci	1466	male	18	1	e4	25	3	3.6386	28
adci	2535	female	4	2	e3e3	19	1	0	19
adci	2536	female	4	2	e3e3	18	2	0.919918	19
adci	1644	male	14	2	e3e3	29	1	0	29
adci	1645	male	14	2	e3e3	25	2	1.98768	29
adci	1647	male	14	2	e3e3	26	3	2.98973	29
adci	1649	male	14	2	e3e3	16	4	7.16222	29
adci	2225	female	12	1	e3e3	21	1	0	21
adci	2226	female	12	1	e3e3	10	2	2.94593	21
adci	2227	female	12	1	e3e3	5	3	4.55578	21
adci	2113	male	11	1	e3e3	27	1	0	27
adci	2114	male	11	1	e3e3	24	2	2.16564	27
adci	1062	female	3	1	e4	26	1	0	26
adci	1063	female	3	1	e4	24	2	1.94935	26
adci	1064	female	3	1	e4	21	3	3.90691	26
adci	923	male	6	1	e3e3	26	1	0	26
adci	924	male	6	1	e3e3	27	2	0.758385	26
adci	925	male	6	1	e3e3	28	3	2.5024	26
adci	926	male	6	1	e3e3	26	4	3.88501	26
adci	2557	male	14	1	e3e3	28	1	0	28
adci	2558	male	14	1	e3e3	27	2	3.7974	28
adci	2559	male	14	1	e3e3	18	3	5.91376	28
adci	1700	female	18	1	e3e3	28	1	0	28
adci	1701	female	18	1	e3e3	28	2	1.013	28
adci	1727	male	16	1	e4	30	1	0	30
adci	1728	male	16	1	e4	27	2	0.95551	30
adci	1729	male	16	1	e4	27	3	3.22245	30
adci	1730	male	16	1	e4	24	4	3.93429	30
adci	1731	male	16	1	e4	25	5	5.34976	30
adci	1732	male	16	1	e4	15	6	6.94045	30
adci	2684	female	9	1	e4	22	1	0	22
adci	2685	female	9	1	e4	24	2	2.00685	22
adci	2686	female	9	1	e4	19	3	4.35866	22
adci	1117	female	12	2	e3e3	27	1	0	27
adci	1118	female	12	2	e3e3	23	2	0.835044	27
adci	1119	female	12	2	e3e3	23	3	1.40178	27
adci	1120	female	12	2	e3e3	26	4	2.77618	27
adci	1121	female	12	2	e3e3	23	5	3.34565	27
adci	1671	male	16	1	e4	26	1	0	26
adci	1672	male	16	1	e4	22	2	0.966461	26
adci	1673	male	16	1	e4	22	3	1.94387	26
adci	1378	female	5	1	e2	19	1	0	19
adci	1379	female	5	1	e2	21	2	1.01574	19
adci	1380	female	5	1	e2	10	3	2.76249	19
adci	1521	male	16	1	e4	25	1	0	25
adci	1522	male	16	1	e4	25	2	1.3744	25
adci	1523	male	16	1	e4	27	3	2.71869	25
adci	1096	male	12	2	e4	30	1	0	30
adci	1097	male	12	2	e4	30	2	4.17522	30
adci	1098	male	12	2	e4	29	3	6.05065	30
adci	1099	male	12	2	e4	29	4	7.69062	30
adci	1100	male	12	2	e4	25	5	9.25394	30
adci	1102	male	12	2	e4	25	6	11.0418	30
adci	1101	male	12	2	e4	25	7	11.0418	30
adci	2149	female	12	1	e4	26	1	0	26
adci	2150	female	12	1	e4	26	2	1.128	26
adci	2151	female	12	1	e4	27	3	2.13005	26
adci	2152	female	12	1	e4	24	4	3.11841	26
adci	2153	female	12	1	e4	24	5	4.33128	26
adci	2154	female	12	1	e4	23	6	6.53799	26
adci	2155	female	12	1	e4	16	7	8.39151	26
adci	1039	female	12	2	e3e3	30	1	0	30
adci	1040	female	12	2	e3e3	29	2	3.41684	30
adci	1723	female	9	1	e4	25	1	0	25
adci	1724	female	9	1	e4	18	2	0.971937	25
adci	1725	female	9	1	e4	19	3	2.12457	25
adci	1726	female	9	1	e4	9	4	4.77481	25
adci	1997	female	0	1	e4	20	1	0	20
adci	1998	female	0	1	e4	18	2	3.66598	20
adci	1999	female	0	1	e4	19	3	4.50924	20
adci	2000	female	0	1	e4	19	4	5.43737	20
adci	2001	female	0	1	e4	16	5	6.36276	20
adci	2002	female	0	1	e4	18	6	7.43053	20
adci	2003	female	0	1	e4	14	7	11.6578	20
adci	889	male	6	1	e3e3	29	1	0	29
adci	890	male	6	1	e3e3	26	2	2.17112	29
adci	1874	female	6	1	e4	27	1	0	27
adci	1875	female	6	1	e4	27	2	2.86927	27
adci	1876	female	6	1	e4	25	3	5.07324	27
adci	1877	female	6	1	e4	20	4	6.11636	27
adci	1761	female	16	1	e4	29	1	0	29
adci	1762	female	16	1	e4	26	2	0.99384	29
adci	1763	female	16	1	e4	25	3	2.11362	29
adci	1764	female	16	1	e4	20	4	3.89596	29
adci	1765	female	16	1	e4	16	5	5.04312	29
adci	1178	female	10	1	e4	28	1	0	28
adci	1179	female	10	1	e4	24	2	2.73238	28
adci	1065	female	6	1	e3e3	27	1	0	27
adci	1066	female	6	1	e3e3	26	2	1.7796	27
adci	1067	female	6	1	e3e3	24	3	5.50856	27
adci	1068	female	6	1	e3e3	22	4	6.76523	27
adci	892	male	16	2	e4	30	1	0	30
adci	893	male	16	2	e4	29	2	1.87817	30
adci	1182	male	10	2	e4	27	1	0	27
adci	1183	male	10	2	e4	27	2	2.26146	27
adci	1184	male	10	2	e4	26	3	4.28474	27
adci	2303	female	6	2	e4	17	1	0	17
adci	2304	female	6	2	e4	16	2	2.50787	17
adci	2076	female	14	1	e4	23	1	0	23
adci	2077	female	14	1	e4	19	2	3.46064	23
adci	2078	female	14	1	e4	13	3	5.73306	23
adci	1125	female	16	1	e4	30	1	0	30
adci	1126	female	16	1	e4	29	2	1.07597	30
adci	1127	female	16	1	e4	30	3	2.23409	30
adci	1128	female	16	1	e4	30	4	3.41136	30
adci	1129	female	16	1	e4	30	5	4.58042	30
adci	1130	female	16	1	e4	29	6	7.5373	30
adci	1131	female	16	1	e4	30	7	9.52498	30
adci	1132	female	16	1	e4	28	8	10.7625	30
adci	1133	female	16	1	e4	29	9	11.5565	30
adci	1134	female	16	1	e4	27	10	12.5804	30
adci	1135	female	16	1	e4	24	11	13.6263	30
adci	1773	female	6	1	e4	26	1	0	26
adci	1774	female	6	1	e4	23	2	1.45654	26
adci	853	male	6	1	e4	30	1	0	30
adci	854	male	6	1	e4	28	2	0.580424	30
adci	1185	female	6	1	e4	27	1	0	27
adci	1186	female	6	1	e4	26	2	1.20739	27
adci	1187	female	6	1	e4	22	3	3.20055	27
adci	2079	female	9	1	e2	12	1	0	12
adci	2081	female	9	1	e2	14	2	2.00958	12
adci	1931	male	16	1	e3e3	30	1	0	30
adci	1932	male	16	1	e3e3	26	2	0.996578	30
adci	1933	male	16	1	e3e3	28	3	1.99589	30
adci	1934	male	16	1	e3e3	29	4	3.73169	30
adci	1935	male	16	1	e3e3	29	5	4.71184	30
adci	1936	male	16	1	e3e3	25	6	6.34634	30
adci	1937	male	16	1	e3e3	21	7	7.58385	30
adci	1938	male	16	1	e3e3	20	8	8.66256	30
adci	1941	male	16	1	e3e3	9	9	12.0164	30
adci	2809	male	16	1	e4	24	1	0	24
adci	2810	male	16	1	e4	26	2	2.28611	24
adci	1916	male	12	1	e2	25	1	0	25
adci	1917	male	12	1	e2	14	2	5.13347	25
adci	1918	male	12	1	e2	13	3	6.16838	25
adci	1952	female	8	2	e4	22	1	0	22
adci	1953	female	8	2	e4	21	2	0.807666	22
adci	1954	female	8	2	e4	15	3	1.89733	22
adci	1189	male	6	1	e3e3	26	1	0	26
adci	1190	male	6	1	e3e3	25	2	2.65845	26
adci	1871	female	12	1	e3e3	26	1	0	26
adci	1872	female	12	1	e3e3	25	2	1.96578	26
adci	1873	female	12	1	e3e3	23	3	3.98905	26
adci	1191	male	16	2	e3e3	27	1	0	27
adci	1192	male	16	2	e3e3	29	2	7.53183	27
adci	1193	male	16	2	e3e3	29	3	8.98289	27
adci	1194	male	16	2	e3e3	27	4	10.9979	27
adci	1195	male	16	2	e3e3	27	5	13.2101	27
adci	1196	male	16	2	e3e3	25	6	14.2368	27
adci	1197	male	16	2	e3e3	28	7	16.23	27
adci	1381	male	13	2	e4	21	1	0	21
adci	1382	male	13	2	e4	22	2	1.84531	21
adci	2698	male	12	1	e4	25	1	0	25
adci	2699	male	12	1	e4	25	2	1.63176	25
adci	2700	male	12	1	e4	22	3	3.66051	25
adci	2702	male	12	1	e4	15	4	5.8809	25
adci	2390	male	11	2	e3e3	23	1	0	23
adci	2391	male	11	2	e3e3	19	2	1.61807	23
adci	2392	male	11	2	e3e3	11	3	2.68309	23
adci	2020	female	16	2	e3e3	20	1	0	20
adci	2021	female	16	2	e3e3	18	2	0.807666	20
adci	2022	female	16	2	e3e3	19	3	2.11362	20
adci	2023	female	16	2	e3e3	15	4	3.14305	20
adci	2024	female	16	2	e3e3	12	5	4.78029	20
adci	1105	male	16	1	e4	25	1	0	25
adci	1106	male	16	1	e4	25	2	1.0486	25
adci	1107	male	16	1	e4	18	3	3.32101	25
adci	1108	male	16	1	e4	13	4	4.51745	25
adci	2552	male	18	1	e4	28	1	0	28
adci	2553	male	18	1	e4	25	2	1.04586	28
adci	2554	male	18	1	e4	27	3	2.0616	28
adci	2556	male	18	1	e4	26	4	2.9514	28
adci	1747	male	6	1	e4	25	1	0	25
adci	1748	male	6	1	e4	26	2	0.643395	25
adci	1291	female	9	1	e4	28	1	0	28
adci	1292	female	9	1	e4	22	2	2.02601	28
adci	1293	female	9	1	e4	20	3	3.04449	28
adci	2308	male	6	1	e3e3	26	1	0	26
adci	2309	male	6	1	e3e3	19	2	4.75565	26
adci	2310	male	6	1	e3e3	17	3	11.551	26
adci	2311	male	6	1	e3e3	15	4	12.4627	26
adci	2312	male	6	1	e3e3	13	5	14.1958	26
adci	1718	female	12	2	e2	23	1	0	23
adci	1719	female	12	2	e2	26	2	1.1499	23
adci	1720	female	12	2	e2	26	3	2.14374	23
adci	1721	female	12	2	e2	25	4	3.99179	23
adci	1722	female	12	2	e2	21	5	5.3744	23
adci	2294	male	9	1	e4	23	1	0	23
adci	2295	male	9	1	e4	21	2	1.20739	23
adci	2296	male	9	1	e4	18	3	3.26078	23
adci	2037	female	12	2	e4	24	1	0	24
adci	2038	female	12	2	e4	21	2	0.977413	24
adci	2039	female	12	2	e4	22	3	1.99042	24
adci	2040	female	12	2	e4	19	4	3.1896	24
adci	2041	female	12	2	e4	13	5	4.23545	24
adci	2247	female	9	2	e4	27	1	0	27
adci	2248	female	9	2	e4	22	2	0.821355	27
adci	2249	female	9	2	e4	14	3	3.23888	27
adci	2570	male	16	2	e4	19	1	0	19
adci	2572	male	16	2	e4	10	2	3.35387	19
adci	1775	male	13	2	e4	27	1	0	27
adci	1776	male	13	2	e4	28	2	2.51061	27
adci	2644	male	16	1	e4	26	1	0	26
adci	2645	male	16	1	e4	24	2	1.20739	26
adci	2646	male	16	1	e4	23	3	2.43121	26
adci	2647	male	16	1	e4	22	4	3.29363	26
adci	2280	female	6	2	e3e3	23	1	0	23
adci	2281	female	6	2	e3e3	17	2	1.45654	23
adci	1613	female	7	2	e4	24	1	0	24
adci	1614	female	7	2	e4	21	2	1.99316	24
adci	1615	female	7	2	e4	20	3	3.11841	24
adci	2393	female	18	1	e4	22	1	0	22
adci	2394	female	18	1	e4	18	2	2.70773	22
adci	2396	female	18	1	e4	30	3	7.34839	22
adci	1388	female	6	1	e4	27	1	0	27
adci	1389	female	6	1	e4	29	2	1.93566	27
adci	1390	female	6	1	e4	26	3	3.25804	27
adci	2673	female	5	1	e3e3	24	1	0	24
adci	2674	female	5	1	e3e3	18	2	3.73169	24
adci	1858	male	13	1	e3e3	24	1	0	24
adci	1859	male	13	1	e3e3	20	2	3.66872	24
adci	2612	male	12	2	e4	26	1	0	26
adci	2614	male	12	2	e4	15	2	4.03833	26
adci	958	male	12	2	e4	29	1	0	29
adci	959	male	12	2	e4	29	2	0.977413	29
adci	960	male	12	2	e4	24	3	1.94661	29
adci	961	male	12	2	e4	25	4	2.91581	29
adci	962	male	12	2	e4	25	5	5.00753	29
adci	1640	male	6	1	e4	26	1	0	26
adci	1641	male	6	1	e4	25	2	1.03491	26
adci	1642	male	6	1	e4	26	3	2.22314	26
adci	1643	male	6	1	e4	22	4	3.26352	26
adci	966	female	6	2	e3e3	26	1	0	26
adci	967	female	6	2	e3e3	27	2	5.40726	26
adci	968	female	6	2	e3e3	29	3	7.54004	26
adci	2107	female	6	1	e4	21	1	0	21
adci	2108	female	6	1	e4	22	2	0.980151	21
adci	2109	female	6	1	e4	17	3	2.30527	21
adci	1041	female	6	1	e4	26	1	0	26
adci	1042	female	6	1	e4	26	2	1.10883	26
adci	1043	female	6	1	e4	26	3	1.99589	26
adci	1044	female	6	1	e4	25	4	3.52361	26
adci	1045	female	6	1	e4	24	5	5.54415	26
adci	1046	female	6	1	e4	17	6	7.70431	26
adci	1047	female	6	1	e4	17	7	8.87337	26
adci	1198	female	6	2	e4	23	1	0	23
adci	1199	female	6	2	e4	24	2	1.1937	23
adci	1200	female	6	2	e4	23	3	2.33812	23
adci	1919	female	6	1	e4	18	1	0	18
adci	1920	female	6	1	e4	19	2	1.00205	18
adci	1921	female	6	1	e4	18	3	2.05613	18
adci	1922	female	6	1	e4	19	4	4.03012	18
adci	1923	female	6	1	e4	23	5	4.9911	18
adci	1925	female	6	1	e4	13	6	9.72211	18
adci	2587	male	6	2	e4	17	1	0	17
adci	2588	male	6	2	e4	14	2	1.88638	17
adci	1227	female	16	1	e4	24	1	0	24
adci	1228	female	16	1	e4	22	2	2.27789	24
adci	1086	male	16	1	e4	30	1	0	30
adci	1087	male	16	1	e4	28	2	1.93019	30
adci	1088	male	16	1	e4	27	3	5.92197	30
adci	1089	male	16	1	e4	29	4	8.15879	30
adci	1348	male	12	1	e3e3	26	1	0	26
adci	1349	male	12	1	e3e3	28	2	2.06982	26
adci	1350	male	12	1	e3e3	26	3	3.2334	26
adci	1298	female	12	2	e4	28	1	0	28
adci	1299	female	12	2	e4	29	2	1.9384	28
adci	1103	female	12	2	e4	29	1	0	29
adci	1104	female	12	2	e4	28	2	4.23545	29
adci	1416	female	18	1	e4	30	1	0	30
adci	1417	female	18	1	e4	27	2	1.05407	30
adci	1418	female	18	1	e4	26	3	4.05202	30
adci	2731	female	9	1	e4	24	1	0	24
adci	2732	female	9	1	e4	24	2	1.013	24
adci	2733	female	9	1	e4	25	3	1.90828	24
adci	2735	female	9	1	e4	25	4	2.80904	24
adci	1886	female	14	1	e4	27	1	0	27
adci	1887	female	14	1	e4	25	2	1.80972	27
adci	1888	female	14	1	e4	28	3	2.84463	27
adci	1889	female	14	1	e4	27	4	4.21629	27
adci	1890	female	14	1	e4	24	5	7.39767	27
adci	1891	female	14	1	e4	25	6	8.06023	27
adci	1892	female	14	1	e4	20	7	9.04586	27
adci	1894	female	14	1	e4	18	8	10.9432	27
adci	872	female	10	2	e4	30	1	0	30
adci	873	female	10	2	e4	30	2	7.1321	30
adci	875	female	10	2	e4	29	3	9.69473	30
adci	2012	female	12	2	e4	26	1	0	26
adci	2013	female	12	2	e4	24	2	1.03764	26
adci	2014	female	12	2	e4	25	3	2.02327	26
adci	2015	female	12	2	e4	18	4	2.98699	26
adci	2017	female	12	2	e4	16	5	4.78576	26
adci	2019	female	12	2	e4	15	6	5.74401	26
adci	1395	female	6	2	e4	22	1	0	22
adci	1396	female	6	2	e4	16	2	2.71869	22
adci	1167	female	14	2	e4	30	1	0	30
adci	1168	female	14	2	e4	30	2	1.04312	30
adci	1169	female	14	2	e4	29	3	2.41478	30
adci	1201	male	16	1	e4	28	1	0	28
adci	1202	male	16	1	e4	26	2	1.61259	28
adci	1203	male	16	1	e4	20	3	3.37303	28
adci	1636	male	16	1	e4	26	1	0	26
adci	1638	male	16	1	e4	26	2	2.24778	26
adci	1639	male	16	1	e4	23	3	3.07461	26
adci	1942	female	6	1	e3e3	28	1	0	28
adci	1943	female	6	1	e3e3	24	2	1.51677	28
adci	1944	female	6	1	e3e3	27	3	2.51061	28
adci	1945	female	6	1	e3e3	25	4	3.54004	28
adci	1946	female	6	1	e3e3	23	5	4.53662	28
adci	1948	female	6	1	e3e3	19	6	5.48118	28
adci	1949	female	6	1	e3e3	21	7	7.94798	28
adci	2379	female	12	1	e3e3	24	1	0	24
adci	2380	female	12	1	e3e3	25	2	0.963723	24
adci	2381	female	12	1	e3e3	22	3	1.6345	24
adci	2382	female	12	1	e3e3	22	4	2.64476	24
adci	2383	female	12	1	e3e3	21	5	4.87885	24
adci	2178	male	16	1	e4	28	1	0	28
adci	2179	male	16	1	e4	28	2	1.06502	28
adci	2180	male	16	1	e4	25	3	3.77002	28
adci	2181	male	16	1	e4	23	4	4.80493	28
adci	2182	male	16	1	e4	19	5	5.89733	28
adci	2201	female	12	1	e3e3	27	1	0	27
adci	2202	female	12	1	e3e3	22	2	0.958248	27
adci	2203	female	12	1	e3e3	14	3	1.94114	27
adci	1552	female	9	1	e3e3	28	1	0	28
adci	1553	female	9	1	e3e3	30	2	0.952772	28
adci	1554	female	9	1	e3e3	29	3	5.87817	28
adci	1555	female	9	1	e3e3	27	4	6.89391	28
adci	1556	female	9	1	e3e3	28	5	8.65435	28
adci	927	male	6	1	e3e3	25	1	0	25
adci	928	male	6	1	e3e3	27	2	2.32717	25
adci	2263	female	6	1	e4	19	1	0	19
adci	2264	female	6	1	e4	20	2	2.01232	19
adci	2265	female	6	1	e4	18	3	3.96988	19
adci	1018	male	8	1	e4	25	1	0	25
adci	1019	male	8	1	e4	28	2	1.013	25
adci	1020	male	8	1	e4	28	3	2.02601	25
adci	1021	male	8	1	e4	27	4	3.51266	25
adci	2670	female	9	1	e4	19	1	0	19
adci	2671	female	9	1	e4	12	2	0.95551	19
adci	2157	male	16	1	e4	27	1	0	27
adci	2158	male	16	1	e4	26	2	1.0924	27
adci	2006	female	16	1	e4	24	1	0	24
adci	2007	female	16	1	e4	20	2	2.46407	24
adci	2008	female	16	1	e4	14	3	3.54004	24
adci	1906	male	16	1	e4	26	1	0	26
adci	1907	male	16	1	e4	22	2	1.01574	26
adci	1908	male	16	1	e4	20	3	2.66119	26
adci	1909	male	16	1	e4	0	4	7.5154	26
adci	1230	male	12	1	e4	25	1	0	25
adci	1231	male	12	1	e4	25	2	1.52498	25
adci	1252	female	16	1	e4	30	1	0	30
adci	1253	female	16	1	e4	28	2	1.03491	30
adci	2504	female	14	1	e4	25	1	0	25
adci	2505	female	14	1	e4	25	2	0.952772	25
adci	2506	female	14	1	e4	25	3	1.93566	25
adci	2507	female	14	1	e4	23	4	2.9514	25
adci	2508	female	14	1	e4	21	5	3.90144	25
adci	2509	female	14	1	e4	13	6	6.00958	25
adci	1274	female	18	1	e4	27	1	0	27
adci	1276	female	18	1	e4	25	2	2.86653	27
adci	2419	male	20	1	e4	28	1	0	28
adci	2420	male	20	1	e4	27	2	1.18001	28
adci	2421	male	20	1	e4	27	3	2.17659	28
adci	2422	male	20	1	e4	25	4	3.08556	28
adci	2423	male	20	1	e4	23	5	4.03833	28
adci	2424	male	20	1	e4	25	6	5.08966	28
adci	2425	male	20	1	e4	23	7	7.22793	28
adci	1150	male	12	1	e4	29	1	0	29
adci	1151	male	12	1	e4	30	2	0.999316	29
adci	1152	male	12	1	e4	25	3	2.03148	29
adci	1153	male	12	1	e4	27	4	2.96783	29
adci	1154	male	12	1	e4	22	5	3.90691	29
adci	1155	male	12	1	e4	23	6	4.94182	29
adci	1156	male	12	1	e4	18	7	7.01164	29
adci	2026	male	18	1	e4	22	1	0	22
adci	2027	male	18	1	e4	23	2	0.903491	22
adci	2028	male	18	1	e4	19	3	1.93566	22
adci	2029	male	18	1	e4	18	4	2.93224	22
adci	2030	male	18	1	e4	16	5	4.04381	22
adci	1902	female	6	1	e3e3	30	1	0	30
adci	1903	female	6	1	e3e3	26	2	5.57974	30
adci	1905	female	6	1	e3e3	19	3	8.98836	30
adci	1663	female	9	1	e3e3	25	1	0	25
adci	1664	female	9	1	e3e3	26	2	2.91581	25
adci	1665	female	9	1	e3e3	25	3	4.06297	25
adci	2750	male	16	1	e3e3	25	1	0	25
adci	2751	male	16	1	e3e3	26	2	0.958248	25
adci	2752	male	16	1	e3e3	19	3	4.17522	25
adci	840	female	5	1	e3e3	21	1	0	21
adci	841	female	5	1	e3e3	27	2	1.78508	21
adci	842	female	5	1	e3e3	26	3	6.20397	21
adci	843	female	5	1	e3e3	26	4	7.87132	21
adci	844	female	5	1	e3e3	24	5	8.83778	21
adci	845	female	5	1	e3e3	24	6	10.6913	21
adci	1204	female	6	1	e3e3	27	1	0	27
adci	1205	female	6	1	e3e3	23	2	1.82615	27
adci	1294	female	13	2	e4	28	1	0	28
adci	1295	female	13	2	e4	25	2	7.93155	28
adci	1296	female	13	2	e4	25	3	9.97673	28
adci	1297	female	13	2	e4	23	4	10.9788	28
adci	1557	male	16	1	e4	28	1	0	28
adci	1558	male	16	1	e4	28	2	0.969199	28
adci	1559	male	16	1	e4	28	3	2.80082	28
adci	1560	male	16	1	e4	23	4	4.15058	28
adci	1561	male	16	1	e4	19	5	5.37988	28
adci	1055	male	12	2	e4	28	1	0	28
adci	1056	male	12	2	e4	28	2	2.00137	28
adci	1057	male	12	2	e4	30	3	2.94045	28
adci	1058	male	12	2	e4	25	4	3.93703	28
adci	1059	male	12	2	e4	28	5	5.99589	28
adci	1060	male	12	2	e4	28	6	8.65982	28
adci	1061	male	12	2	e4	25	7	10.2314	28
adci	1955	female	3	1	e4	24	1	0	24
adci	1956	female	3	1	e4	22	2	0.944558	24
adci	1957	female	3	1	e4	20	3	3.27995	24
adci	1958	female	3	1	e4	18	4	6.30253	24
adci	1959	female	3	1	e4	18	5	9.31417	24
adci	2372	female	6	1	e3e3	21	1	0	21
adci	2373	female	6	1	e3e3	20	2	2.16564	21
adci	2320	female	6	2	e3e3	16	1	0	16
adci	2321	female	6	2	e3e3	14	2	0.99384	16
adci	1881	female	12	1	e4	24	1	0	24
adci	1882	female	12	1	e4	25	2	0.854209	24
adci	1883	female	12	1	e4	21	3	3.2553	24
adci	1884	female	12	1	e4	21	4	4.38056	24
adci	1885	female	12	1	e4	25	5	5.38809	24
adci	1976	female	12	1	e3e3	12	1	0	12
adci	1977	female	12	1	e3e3	12	2	0.706365	12
adci	2205	male	14	1	e4	24	1	0	24
adci	2206	male	14	1	e4	12	2	5.08145	24
adci	1488	female	12	2	e4	22	1	0	22
adci	1489	female	12	2	e4	19	2	1.95483	22
adci	1490	female	12	2	e4	18	3	2.94593	22
adci	1491	female	12	2	e4	15	4	4.0575	22
adci	1492	female	12	2	e4	13	5	5.19097	22
adci	2747	female	0.5	1	e3e3	12	1	0	12
adci	2748	female	0.5	1	e3e3	12	2	0.933607	12
adci	998	male	12	2	e3e3	27	1	0	27
adci	999	male	12	2	e3e3	26	2	1.18823	27
adci	1000	male	12	2	e3e3	23	3	3.01711	27
adci	1001	male	12	2	e3e3	25	4	3.60301	27
adci	1007	female	6	1	e4	29	1	0	29
adci	1008	female	6	1	e4	24	2	1.46201	29
adci	1009	female	6	1	e4	28	3	3.44148	29
adci	2438	female	20	1	e3e3	25	1	0	25
adci	2439	female	20	1	e3e3	20	2	1.15537	25
adci	2440	female	20	1	e3e3	17	3	2.31896	25
adci	1980	female	9	1	e4	16	1	0	16
adci	1981	female	9	1	e4	17	2	1.00753	16
adci	1982	female	9	1	e4	8	3	3.81383	16
adci	1966	female	12	1	e4	22	1	0	22
adci	1967	female	12	1	e4	23	2	2.12457	22
adci	2317	female	12	2	e4	16	1	0	16
adci	2318	female	12	2	e4	7	2	1.8809	16
adci	2121	male	15	1	e4	26	1	0	26
adci	2122	male	15	1	e4	20	2	6.64476	26
adci	1114	female	4	1	e4	24	1	0	24
adci	1115	female	4	1	e4	24	2	0.985626	24
adci	1116	female	4	1	e4	17	3	1.7577	24
adci	2207	female	16	1	e2	29	1	0	29
adci	2208	female	16	1	e2	28	2	0.996578	29
adci	2210	female	16	1	e2	26	3	2.63381	29
adci	1316	male	14	2	e3e3	25	1	0	25
adci	1317	male	14	2	e3e3	20	2	3.19781	25
adci	1318	male	14	2	e3e3	14	3	5.18823	25
adci	1324	female	9	1	e4	25	1	0	25
adci	1325	female	9	1	e4	11	2	1.45654	25
adci	2185	female	14	1	e3e3	25	1	0	25
adci	2186	female	14	1	e3e3	20	2	1.01027	25
adci	2187	female	14	1	e3e3	1	3	2.89117	25
adci	2188	female	14	1	e3e3	0	4	3.17864	25
adci	2585	male	12	2	e3e3	20	1	0	20
adci	2586	male	12	2	e3e3	11	2	1.26489	20
adci	2237	female	10	1	e4	24	1	0	24
adci	2238	female	10	1	e4	21	2	1.90281	24
adci	2168	female	6	1	e3e3	16	1	0	16
adci	2169	female	6	1	e3e3	4	2	2.33812	16
adci	2736	female	11	1	e4	19	1	0	19
adci	2737	female	11	1	e4	17	2	2.46133	19
adci	2802	male	15	1	e4	28	1	0	28
adci	2803	male	15	1	e4	15	2	5.15537	28
adci	2544	male	12	1	e4	22	1	0	22
adci	2545	male	12	1	e4	22	2	1.37988	22
adci	2547	male	12	1	e4	17	3	2.06982	22
adci	2031	male	13	1	e3e3	24	1	0	24
adci	2032	male	13	1	e3e3	23	2	1.1718	24
adci	2034	female	16	2	e3e3	25	1	0	25
adci	2035	female	16	2	e3e3	10	2	2.50787	25
adci	1411	female	4	1	e4	26	1	0	26
adci	1412	female	4	1	e4	24	2	1.81519	26
adci	1413	female	4	1	e4	27	3	3.38672	26
adci	1414	female	4	1	e4	25	4	5.34429	26
adci	1415	female	4	1	e4	19	5	8.76112	26
adci	2137	female	6	1	e4	22	1	0	22
adci	2138	female	6	1	e4	9	2	1.6345	22
adci	1277	female	0.5	1	e3e3	17	1	0	17
adci	1278	female	0.5	1	e3e3	15	2	1.013	17
adci	1752	male	12	2	e4	26	1	0	26
adci	1753	male	12	2	e4	30	2	2.14921	26
adci	1754	male	12	2	e4	28	3	3.09651	26
adci	2214	female	12	1	e3e3	25	1	0	25
adci	2215	female	12	1	e3e3	22	2	1.04038	25
adci	2216	female	12	1	e3e3	24	3	2.2423	25
adci	2703	female	9	1	e4	21	1	0	21
adci	2704	female	9	1	e4	25	2	2.43669	21
adci	2374	female	16	1	e4	25	1	0	25
adci	2375	female	16	1	e4	22	2	1.13073	25
adci	2376	female	16	1	e4	21	3	3.11294	25
adci	2377	female	16	1	e4	23	4	4.40794	25
adci	2378	female	16	1	e4	13	5	5.40999	25
adci	1678	male	16	1	e3e3	28	1	0	28
adci	1679	male	16	1	e3e3	27	2	2.05886	28
adci	1680	male	16	1	e3e3	25	3	4.26831	28
adci	1681	male	16	1	e3e3	24	4	6.53525	28
adci	1682	male	16	1	e3e3	24	5	8.41342	28
adci	2510	male	16	2	e4	28	1	0	28
adci	2511	male	16	2	e4	24	2	1.1499	28
adci	2512	male	16	2	e4	24	3	4.14511	28
adci	2514	male	16	2	e4	21	4	5.26215	28
adci	2515	male	16	2	e4	17	5	7.154	28
adci	2676	male	19	1	e4	30	1	0	30
adci	2677	male	19	1	e4	26	2	1.94387	30
adci	2678	male	19	1	e4	18	3	6.09719	30
adci	1842	female	3	1	e4	27	1	0	27
adci	1843	female	3	1	e4	23	2	1.78508	27
adci	1844	female	3	1	e4	25	3	2.97331	27
adci	1845	female	3	1	e4	24	4	4.50376	27
adci	2117	female	12	1	e3e3	24	1	0	24
adci	2118	female	12	1	e3e3	22	2	2.34908	24
adci	1050	male	16	1	e4	29	1	0	29
adci	1051	male	16	1	e4	28	2	1.57974	29
adci	1052	male	16	1	e4	29	3	3.06639	29
adci	1053	male	16	1	e4	28	4	3.98357	29
adci	1054	male	16	1	e4	28	5	5.36345	29
adci	2621	male	12	1	e4	16	1	0	16
adci	2622	male	12	1	e4	16	2	1.29774	16
adci	2289	female	12	1	e4	19	1	0	19
adci	2290	female	12	1	e4	15	2	1.48392	19
adci	2524	female	6	1	e4	22	1	0	22
adci	2525	female	6	1	e4	18	2	0.821355	22
adci	2526	female	6	1	e4	22	3	1.87269	22
adci	2528	female	6	1	e4	11	4	6.56263	22
adci	1401	female	1	1	e3e3	25	1	0	25
adci	1402	female	1	1	e3e3	19	2	5.13621	25
adci	2251	male	11	1	e3e3	29	1	0	29
adci	2252	male	11	1	e3e3	23	2	0.971937	29
adci	2253	male	11	1	e3e3	22	3	2.6256	29
adci	2254	male	11	1	e3e3	21	4	3.56194	29
adci	2813	male	16	1	e4	19	1	0	19
adci	2814	male	16	1	e4	13	2	2.07255	19
adci	2815	male	16	1	e4	14	3	2.81451	19
adci	1138	female	9	2	e4	25	1	0	25
adci	1139	female	9	2	e4	25	2	0.651609	25
adci	1140	female	9	2	e4	25	3	1.72758	25
adci	1141	female	9	2	e4	19	4	2.68857	25
adci	1739	male	9	1	e4	23	1	0	23
adci	1740	male	9	1	e4	24	2	1.66461	23
adci	1741	male	9	1	e4	20	3	2.85558	23
adci	1742	male	9	1	e4	20	4	4.53936	23
adci	2790	male	18	1	e3e3	28	1	0	28
adci	2791	male	18	1	e3e3	22	2	2.42026	28
adci	2058	female	12	1	e3e3	17	1	0	17
adci	2059	female	12	1	e3e3	12	2	1.54962	17
adci	2274	female	12	1	e4	26	1	0	26
adci	2275	female	12	1	e4	23	2	2.06708	26
adci	2277	female	12	1	e4	17	3	4.30116	26
adci	2163	female	12	1	e3e3	12	1	0	12
adci	2164	female	12	1	e3e3	4	2	2.42574	12
adci	2530	female	16	1	e4	26	1	0	26
adci	2531	female	16	1	e4	25	2	1.31964	26
adci	2532	female	16	1	e4	26	3	2.9295	26
adci	2100	female	9	1	e4	17	1	0	17
adci	2101	female	9	1	e4	13	2	1.013	17
adci	2351	female	12	1	e4	23	1	0	23
adci	2352	female	12	1	e4	19	2	2.56263	23
adci	2354	female	12	1	e4	14	3	4.84052	23
adci	1262	male	16	1	e4	24	1	0	24
adci	1263	male	16	1	e4	24	2	1.28131	24
adci	1264	male	16	1	e4	25	3	2.29706	24
adci	2417	female	6	1	e4	16	1	0	16
adci	2418	female	6	1	e4	15	2	1.88912	16
adci	2123	male	12	1	e4	23	1	0	23
adci	2124	male	12	1	e4	21	2	1.76591	23
adci	2125	male	12	1	e4	11	3	3.37851	23
adci	1992	female	12	1	e2	21	1	0	21
adci	1993	female	12	1	e2	13	2	0.925394	21
adci	969	male	9	2	e4	27	1	0	27
adci	970	male	9	2	e4	27	2	1.78782	27
adci	971	male	9	2	e4	28	3	3.07187	27
adci	972	male	9	2	e4	25	4	4.10678	27
adci	909	female	12	2	e3e3	27	1	0	27
adci	910	female	12	2	e3e3	29	2	1.94387	27
adci	911	female	12	2	e3e3	28	3	3.37577	27
adci	2468	female	9	2	e4	26	1	0	26
adci	2469	female	9	2	e4	16	2	2.14648	26
adci	1207	male	12	2	e4	27	1	0	27
adci	1208	male	12	2	e4	29	2	1.9822	27
adci	1209	male	12	2	e4	24	3	3.02806	27
adci	1423	female	3	1	e4	27	1	0	27
adci	1424	female	3	1	e4	26	2	1.00479	27
adci	1425	female	3	1	e4	26	3	2.84463	27
adci	2384	female	16	2	e4	30	1	0	30
adci	2385	female	16	2	e4	28	2	1.59891	30
adci	2291	female	12	1	e4	25	1	0	25
adci	2292	female	12	1	e4	23	2	1.13073	25
adci	2293	female	12	1	e4	20	3	2.37645	25
adci	2349	male	12	1	e3e3	21	1	0	21
adci	2350	male	12	1	e3e3	13	2	1.99863	21
adci	1743	male	18	2	e3e3	29	1	0	29
adci	1745	male	18	2	e3e3	25	2	3.51814	29
adci	2436	male	16	1	e3e3	23	1	0	23
adci	2437	male	16	1	e3e3	22	2	0.939083	23
adci	2355	male	16	1	e3e3	21	1	0	21
adci	2357	male	16	1	e3e3	22	2	0.531143	21
adci	2358	male	16	1	e3e3	19	3	3.98083	21
adci	1878	female	12	1	e3e3	26	1	0	26
adci	1879	female	12	1	e3e3	21	2	1.50034	26
adci	1880	female	12	1	e3e3	16	3	2.40383	26
adci	1351	male	11	1	e3e3	29	1	0	29
adci	1352	male	11	1	e3e3	28	2	0.988364	29
adci	1353	male	11	1	e3e3	26	3	1.92197	29
adci	1404	female	6	1	e4	24	1	0	24
adci	1405	female	6	1	e4	22	2	1.3744	24
adci	1406	female	6	1	e4	19	3	3.00068	24
adci	2050	female	12	1	e4	23	1	0	23
adci	2051	female	12	1	e4	17	2	0.873374	23
adci	2052	female	12	1	e4	13	3	2.02327	23
adci	991	female	12	1	e4	29	1	0	29
adci	992	female	12	1	e4	28	2	1.29774	29
adci	994	female	12	1	e4	26	3	2.71321	29
adci	1437	female	18	1	e3e3	29	1	0	29
adci	1438	female	18	1	e3e3	26	2	2.73785	29
adci	1439	female	18	1	e3e3	26	3	3.9206	29
adci	1241	female	12	1	e3e3	28	1	0	28
adci	1242	female	12	1	e3e3	19	2	2.19028	28
adci	1014	female	12	1	e4	28	1	0	28
adci	1015	female	12	1	e4	29	2	1.9165	28
adci	1016	female	12	1	e4	27	3	3.20876	28
adci	2229	female	6	1	e4	17	1	0	17
adci	2230	female	6	1	e4	18	2	1.01574	17
adci	2231	female	6	1	e4	14	3	3.27995	17
adci	1254	male	9	2	e4	29	1	0	29
adci	1255	male	9	2	e4	27	2	1.03217	29
adci	1256	male	9	2	e4	26	3	2.12457	29
adci	2004	male	16	2	e3e3	23	1	0	23
adci	2005	male	16	2	e3e3	14	2	1.95209	23
adci	1334	female	6	1	e3e3	26	1	0	26
adci	1335	female	6	1	e3e3	27	2	1.16906	26
adci	1336	female	6	1	e3e3	29	3	2.141	26
adci	1337	female	6	1	e3e3	26	4	4.13415	26
adci	2583	male	12	1	e3e3	11	1	0	11
adci	2584	male	12	1	e3e3	6	2	1.13073	11
adci	929	female	6	2	e4	27	1	0	27
adci	930	female	6	2	e4	29	2	1.73853	27
adci	931	female	6	2	e4	27	3	3.40041	27
adci	1367	male	16	1	e3e3	25	1	0	25
adci	1368	male	16	1	e3e3	24	2	1.48392	25
adci	1896	female	6	1	e3e3	19	1	0	19
adci	1897	female	6	1	e3e3	10	2	4.44353	19
adci	1779	female	16	2	e4	28	1	0	28
adci	1780	female	16	2	e4	29	2	4.02738	28
adci	1782	female	16	2	e4	29	3	5.21561	28
adci	2694	male	16	2	e3e3	21	1	0	21
adci	2695	male	16	2	e3e3	19	2	2.53525	21
adci	2119	female	12	1	e4	27	1	0	27
adci	2120	female	12	1	e4	21	2	3.20876	27
adci	2347	female	6	2	e4	20	1	0	20
adci	2348	female	6	2	e4	21	2	1.41547	20
adci	2340	female	12	1	e4	22	1	0	22
adci	2341	female	12	1	e4	19	2	2.06982	22
adci	2232	female	18	1	e3e3	9	1	0	9
adci	2233	female	18	1	e3e3	0	2	1.37988	9
adci	1289	female	16	2	e3e3	30	1	0	30
adci	1290	female	16	2	e3e3	30	2	1.13895	30
adci	1995	female	12	1	e4	11	1	0	11
adci	1996	female	12	1	e4	6	2	1.30595	11
adci	2338	male	16	1	e3e3	22	1	0	22
adci	2339	male	16	1	e3e3	20	2	2.96509	22
adci	2327	male	16	1	e3e3	17	1	0	17
adci	2328	male	16	1	e3e3	16	2	1.34155	17
adci	2708	male	6	1	e4	18	1	0	18
adci	2709	male	6	1	e4	19	2	1.00479	18
adci	1322	female	12	2	e4	27	1	0	27
adci	1323	female	12	2	e4	27	2	3.26899	27
adci	1960	female	6	1	e4	24	1	0	24
adci	1961	female	6	1	e4	19	2	1.013	24
adci	1963	female	6	1	e4	18	3	2.43395	24
adci	2443	male	6	2	e3e3	15	1	0	15
adci	2444	male	6	2	e3e3	12	2	1.79603	15
adci	2753	female	12	1	e3e3	22	1	0	22
adci	2754	female	12	1	e3e3	14	2	2.55168	22
adci	2549	female	12	1	e4	26	1	0	26
adci	2550	female	12	1	e4	13	2	2.26968	26
adci	1759	male	16	1	e4	25	1	0	25
adci	1760	male	16	1	e4	22	2	3.14579	25
adci	1562	female	12	1	e4	25	1	0	25
adci	1563	female	12	1	e4	27	2	0.999316	25
adci	1564	female	12	1	e4	24	3	2.03148	25
adci	1565	female	12	1	e4	21	4	3.2334	25
adci	982	male	6	1	e3e3	28	1	0	28
adci	983	male	6	1	e3e3	28	2	0.991102	28
adci	1084	female	4	2	e4	27	1	0	27
adci	1085	female	4	2	e4	27	2	1.45106	27
adci	1651	male	13	1	e4	23	1	0	23
adci	1652	male	13	1	e4	24	2	1.7577	23
adci	1702	male	9	1	e4	21	1	0	21
adci	1703	male	9	1	e4	19	2	1.3963	21
adci	2284	male	12	1	e4	22	1	0	22
adci	2286	male	12	1	e4	19	2	1.05681	22
adci	2453	female	16	1	e4	26	1	0	26
adci	2455	female	16	1	e4	23	2	2.24504	26
adci	2811	male	9	2	e3e3	18	1	0	18
adci	2812	male	9	2	e3e3	10	2	1.90007	18
adci	2411	female	9	1	e4	23	1	0	23
adci	2412	female	9	1	e4	16	2	1.66461	23
adci	2256	female	9	1	e4	23	1	0	23
adci	2257	female	9	1	e4	24	2	1.24572	23
adci	2258	female	9	1	e4	21	3	2.58453	23
adci	2102	female	9	1	e4	21	1	0	21
adci	2103	female	9	1	e4	22	2	1.06502	21
adci	2104	female	9	1	e4	19	3	2.08077	21
adci	1806	male	12	1	e3e3	28	1	0	28
adci	1807	male	12	1	e3e3	15	2	2.2204	28
adci	1712	male	16	2	e4	26	1	0	26
adci	1713	male	16	2	e4	28	2	1.40725	26
adci	1714	male	16	2	e4	27	3	2.84189	26
adci	1715	male	16	2	e4	25	4	4.19986	26
adci	1109	female	12	1	e3e3	30	1	0	30
adci	1111	female	12	1	e3e3	27	2	1.90007	30
adci	1112	female	12	1	e3e3	28	3	3.75086	30
adci	1329	female	8	1	e4	25	1	0	25
adci	1330	female	8	1	e4	22	2	1.31417	25
adci	1331	female	8	1	e4	17	3	2.68857	25
adci	1332	female	8	1	e4	9	4	4.85968	25
adci	1766	male	12	1	e4	30	1	0	30
adci	1768	male	12	1	e4	21	2	2.44764	30
adci	1818	male	15	1	e4	26	1	0	26
adci	1819	male	15	1	e4	24	2	1.05133	26
adci	1820	male	15	1	e4	28	3	2.21492	26
adci	2705	female	9	1	e4	22	1	0	22
adci	2706	female	9	1	e4	17	2	1.64271	22
adci	2618	male	12	1	e3e3	26	1	0	26
adci	2619	male	12	1	e3e3	15	2	1.94387	26
adci	2679	male	6	1	e4	19	1	0	19
adci	2680	male	6	1	e4	4	2	2.65845	19
adci	1771	male	9	2	e4	27	1	0	27
adci	1772	male	9	2	e4	24	2	4.01643	27
adci	1769	female	6	1	e3e3	20	1	0	20
adci	1770	female	6	1	e3e3	14	2	0.988364	20
adci	1344	male	16	1	e4	28	1	0	28
adci	1345	male	16	1	e4	23	2	1.36619	28
adci	2696	male	16	1	e4	24	1	0	24
adci	2697	male	16	1	e4	23	2	2.2998	24
adci	1369	female	2	1	e2	19	1	0	19
adci	1370	female	2	1	e2	16	2	1.71389	19
adci	1371	female	2	1	e2	18	3	3.24161	19
adci	2816	male	16	1	e4	21	1	0	21
adci	2817	male	16	1	e4	8	2	1.68378	21
adci	2681	male	9	1	e3e3	19	1	0	19
adci	2682	male	9	1	e3e3	16	2	2.00958	19
adci	2683	male	9	1	e3e3	10	3	3.94524	19
adci	1777	female	16	2	e4	27	1	0	27
adci	1778	female	16	2	e4	27	2	1.11978	27
adci	2639	male	12	1	e3e3	21	1	0	21
adci	2640	male	12	1	e3e3	13	2	1.41821	21
adci	2458	female	6	1	e4	19	1	0	19
adci	2459	female	6	1	e4	22	2	2.59822	19
adci	2460	female	6	1	e4	18	3	3.64134	19
adci	2461	female	6	1	e4	18	4	4.69541	19
adci	2717	male	16	2	e3e3	25	1	0	25
adci	2718	male	16	2	e3e3	20	2	1.65914	25
adci	2724	female	4	1	e4	17	1	0	17
adci	2725	female	4	1	e4	19	2	1.44832	17
adci	2726	female	4	1	e4	18	3	2.5024	17
adci	1864	male	16	1	e4	26	1	0	26
adci	1865	male	16	1	e4	28	2	1.10883	26
adci	1866	male	16	1	e4	29	3	2.10814	26
adci	1867	male	16	1	e4	24	4	3.79466	26
adci	1868	male	16	1	e4	19	5	4.59138	26
adci	2776	male	16	2	e3e3	23	1	0	23
adci	2777	male	16	2	e3e3	14	2	1.83436	23
adci	1834	female	12	2	e2	29	1	0	29
adci	1835	female	12	2	e2	29	2	0.991102	29
adci	1836	female	12	2	e2	26	3	2.07255	29
adci	1837	female	12	2	e2	22	4	4.19712	29
adci	2170	female	16	2	e3e3	23	1	0	23
adci	2171	female	16	2	e3e3	18	2	1.9165	23
adci	1540	male	9	2	e2	24	1	0	24
adci	1541	male	9	2	e2	26	2	0.930869	24
adci	1542	male	9	2	e2	21	3	2.94593	24
adci	1122	male	12	1	e3e3	25	1	0	25
adci	1123	male	12	1	e3e3	24	2	1.40178	25
adci	1124	male	12	1	e3e3	21	3	4.00274	25
adci	1812	female	6	1	e3e3	27	1	0	27
adci	1813	female	6	1	e3e3	25	2	2.16016	27
adci	1814	female	6	1	e3e3	23	3	3.31006	27
adci	1815	female	6	1	e3e3	20	4	4.51198	27
adci	1850	male	16	2	e4	20	1	0	20
adci	1851	male	16	2	e4	20	2	2.04244	20
adci	2761	male	16	1	e4	22	1	0	22
adci	2762	male	16	1	e4	22	2	0.123203	22
adci	2756	male	18	1	e4	23	1	0	23
adci	2757	male	18	1	e4	22	2	2.1848	23
adci	1846	female	1	1	e3e3	21	1	0	21
adci	1847	female	1	1	e3e3	11	2	2.02875	21
adci	2083	female	12	1	e4	22	1	0	22
adci	2084	female	12	1	e4	22	2	1.30322	22
adci	2085	female	12	1	e4	20	3	2.70773	22
adci	2738	female	9	1	e3e3	21	1	0	21
adci	2739	female	9	1	e3e3	14	2	1.34976	21
adci	2740	female	9	1	e3e3	27	3	3.30185	21
adci	848	female	5	2	e3e3	25	1	0	25
adci	849	female	5	2	e3e3	28	2	1.19644	25
adci	850	female	5	2	e3e3	27	3	2.63929	25
adci	1848	female	12	1	e4	24	1	0	24
adci	1849	female	12	1	e4	24	2	2.45311	24
adci	1595	male	12	1	e3e3	27	1	0	27
adci	1596	male	12	1	e3e3	26	2	1.21287	27
adci	1597	male	12	1	e3e3	25	3	2.60096	27
adci	2086	male	16	1	e4	22	1	0	22
adci	2087	male	16	1	e4	20	2	1.62902	22
adci	1481	male	16	1	e3e3	22	1	0	22
adci	1482	male	16	1	e3e3	25	2	1.03217	22
adci	1483	male	16	1	e3e3	24	3	2.06434	22
adci	1484	male	16	1	e3e3	22	4	3.08008	22
adci	1485	male	16	1	e3e3	20	5	4.08761	22
adci	2366	female	6	2	e4	24	1	0	24
adci	2367	female	6	2	e4	21	2	1.94661	24
adci	855	female	6	1	e4	26	1	0	26
adci	856	female	6	1	e4	25	2	2.34634	26
adci	1476	male	8	2	e4	18	1	0	18
adci	1478	male	8	2	e4	14	2	1.51403	18
adci	1319	female	9	1	e4	27	1	0	27
adci	1320	female	9	1	e4	24	2	0.908967	27
adci	1321	female	9	1	e4	17	3	1.94661	27
adci	2473	female	6	1	e4	26	1	0	26
adci	2474	female	6	1	e4	22	2	1.11978	26
adci	2475	female	6	1	e4	20	3	2.13005	26
adci	2476	female	6	1	e4	22	4	3.22519	26
adci	1479	female	12	1	e3e3	17	1	0	17
adci	1480	female	12	1	e3e3	12	2	1.19097	17
adci	1279	male	18	2	e3e3	26	1	0	26
adci	1280	male	18	2	e3e3	24	2	1.81246	26
adci	2297	female	12	1	e3e3	16	1	0	16
adci	2298	female	12	1	e3e3	14	2	0.95551	16
adci	2299	female	12	1	e3e3	13	3	1.97947	16
adci	1360	male	6	1	e4	21	1	0	21
adci	1361	male	6	1	e4	17	2	1.9603	21
adci	1210	female	12	2	e4	27	1	0	27
adci	1211	female	12	2	e4	24	2	0.914442	27
adci	1212	female	12	2	e4	23	3	2.10267	27
adci	2484	female	8	1	e4	16	1	0	16
adci	2485	female	8	1	e4	17	2	1.89459	16
adci	2159	male	18	1	e4	24	1	0	24
adci	2160	male	18	1	e4	23	2	1.48665	24
adci	1598	male	12	1	e4	30	1	0	30
adci	1599	male	12	1	e4	29	2	1.2731	30
adci	1600	male	12	1	e4	29	3	2.41205	30
adci	1302	female	0.5	2	e4	18	1	0	18
adci	1304	female	0.5	2	e4	12	2	1.36619	18
adci	1969	male	18	1	e4	22	1	0	22
adci	1970	male	18	1	e4	21	2	0.95551	22
adci	1971	male	18	1	e4	18	3	2.56537	22
adci	1618	male	7	1	e4	26	1	0	26
adci	1619	male	7	1	e4	22	2	2.18207	26
adci	2300	female	0.5	1	e4	18	1	0	18
adci	2301	female	0.5	1	e4	18	2	0.821355	18
adci	1354	female	12	1	e4	26	1	0	26
adci	1355	female	12	1	e4	21	2	2.86379	26
adci	1356	female	12	1	e4	16	3	3.47433	26
adci	2434	male	14	2	e4	22	1	0	22
adci	2435	male	14	2	e4	17	2	1.13621	22
adci	948	female	16	1	e3e3	28	1	0	28
adci	949	female	16	1	e3e3	30	2	1.00205	28
adci	2325	female	12	1	e3e3	22	1	0	22
adci	2326	female	12	1	e3e3	12	2	2.141	22
adci	950	female	16	2	e4	26	1	0	26
adci	951	female	16	2	e4	27	2	1.1718	26
adci	1300	female	14	1	e4	29	1	0	29
adci	1301	female	14	1	e4	29	2	3.24435	29
adci	1364	female	7	1	e4	20	1	0	20
adci	1365	female	7	1	e4	21	2	1.14442	20
adci	1366	female	7	1	e4	18	3	3.30732	20
adci	1570	female	6	1	e4	24	1	0	24
adci	1571	female	6	1	e4	18	2	1.31417	24
adci	2147	male	21	2	e3e3	22	1	0	22
adci	2148	male	21	2	e3e3	20	2	1.59069	22
adci	1620	female	6	2	e4	23	1	0	23
adci	1621	female	6	2	e4	23	2	1.05955	23
adci	1622	female	6	2	e4	19	3	2.1191	23
adci	1028	female	6	2	e3e3	29	1	0	29
adci	1029	female	6	2	e3e3	27	2	1.1499	29
adci	1031	female	6	2	e3e3	27	3	2.20671	29
adci	1032	female	6	2	e3e3	28	4	3.20602	29
adci	1586	male	12	1	e3e3	29	1	0	29
adci	1587	male	12	1	e3e3	26	2	1.0486	29
adci	1588	male	12	1	e3e3	27	3	2.07803	29
adci	1623	male	18	2	e4	24	1	0	24
adci	1624	male	18	2	e4	20	2	2.00411	24
adci	1625	male	18	2	e4	17	3	3.0089	24
adci	1601	female	4	1	e3e3	26	1	0	26
adci	1603	female	4	1	e3e3	21	2	1.96578	26
adci	2306	female	6	2	e4	13	1	0	13
adci	2307	female	6	2	e4	14	2	1.14442	13
adci	1604	male	16	1	e3e3	24	1	0	24
adci	1605	male	16	1	e3e3	15	2	2.36277	24
adci	1257	male	18	1	e4	26	1	0	26
adci	1258	male	18	1	e4	24	2	1.13621	26
adci	1259	male	18	1	e4	22	3	2.11362	26
adci	1281	female	0.5	1	e3e3	15	1	0	15
adci	1282	female	0.5	1	e3e3	15	2	0.988364	15
adci	900	female	6	2	e3e3	29	1	0	29
adci	901	female	6	2	e3e3	27	2	1.11157	29
adci	902	female	6	2	e3e3	28	3	2.81177	29
adci	2090	female	16	1	e3e3	24	1	0	24
adci	2091	female	16	1	e3e3	26	2	2.01232	24
adci	2092	female	16	1	e3e3	27	3	3.23888	24
adci	1606	male	9	2	e3e3	30	1	0	30
adci	1607	male	9	2	e3e3	24	2	2.66119	30
adci	2492	male	16	2	e3e3	23	1	0	23
adci	2493	male	16	2	e3e3	16	2	1.62355	23
adci	2055	male	16	1	e3e3	22	1	0	22
adci	2056	male	16	1	e3e3	19	2	1.03764	22
adci	2057	male	16	1	e3e3	14	3	2.70226	22
adci	1215	female	6	1	e4	26	1	0	26
adci	1216	female	6	1	e4	25	2	1.06502	26
adci	1217	female	6	1	e4	22	3	2.81725	26
adci	1165	male	16	1	e3e3	27	1	0	27
adci	1166	male	16	1	e3e3	28	2	2.02601	27
adci	2145	female	12	2	e3e3	18	1	0	18
adci	2146	female	12	2	e3e3	14	2	1.01574	18
adci	2105	female	16	1	e3e3	17	1	0	17
adci	2106	female	16	1	e3e3	0	2	1.7577	17
adci	1283	male	12	1	e3e3	28	1	0	28
adci	1284	male	12	1	e3e3	24	2	1.96578	28
adci	1219	male	16	1	e3e3	27	1	0	27
adci	1220	male	16	1	e3e3	26	2	2.06982	27
adci	1170	female	12	1	e4	26	1	0	26
adci	1171	female	12	1	e4	25	2	1.02669	26
adci	920	male	18	2	e4	30	1	0	30
adci	921	male	18	2	e4	30	2	1.04586	30
adci	1237	male	18	1	e4	24	1	0	24
adci	1238	male	18	1	e4	22	2	1.86174	24
adci	2190	female	16	2	e3e3	22	1	0	22
adci	2191	female	16	2	e3e3	22	2	1.06229	22
adci	2192	female	16	2	e3e3	21	3	2.0616	22
adci	2193	female	16	2	e3e3	21	4	2.0616	22
adci	1285	female	12	1	e4	21	1	0	21
adci	1286	female	12	1	e4	16	2	1.29774	21
adci	2195	male	12	1	e4	17	1	0	17
adci	2196	male	12	1	e4	18	2	1.013	17
svci	703	female	2	2	e3e3	23	1	0	23
svci	704	female	2	2	e3e3	17	2	0.889802	23
svci	705	female	2	2	e3e3	19	3	2.28884	23
svci	104	female	6	2	e4	23	1	0	23
svci	105	female	6	2	e4	23	2	2.35455	23
svci	106	female	6	2	e4	22	3	3.37577	23
svci	493	male	18	1	e3e3	27	1	0	27
svci	494	male	18	1	e3e3	27	2	2.08077	27
svci	495	male	18	1	e3e3	27	3	4.57221	27
svci	753	female	0.5	2	e4	22	1	0	22
svci	754	female	0.5	2	e4	16	2	2.83915	22
svci	432	female	9	2	e3e3	27	1	0	27
svci	433	female	9	2	e3e3	26	2	2.3436	27
svci	434	female	9	2	e3e3	24	3	3.0089	27
svci	435	female	9	2	e3e3	23	4	3.99179	27
svci	436	female	9	2	e3e3	30	5	5.00205	27
svci	437	female	9	2	e3e3	27	6	5.96304	27
svci	438	female	9	2	e3e3	24	7	6.98426	27
svci	439	female	9	2	e3e3	24	8	8.03012	27
svci	440	female	9	2	e3e3	25	9	9.08419	27
svci	441	female	9	2	e3e3	21	10	11.0773	27
svci	488	female	0.5	1	e3e3	16	1	0	16
svci	489	female	0.5	1	e3e3	13	2	1.43463	16
svci	247	female	14	2	e4	28	1	0	28
svci	249	female	14	2	e4	30	2	1.1499	28
svci	250	female	14	2	e4	29	3	2.12731	28
svci	251	female	14	2	e4	30	4	3.12389	28
svci	252	female	14	2	e4	30	5	4.09856	28
svci	253	female	14	2	e4	29	6	5.09514	28
svci	254	female	14	2	e4	26	7	7.07187	28
svci	255	female	14	2	e4	27	8	8.42984	28
svci	421	female	12	1	e3e3	22	1	0	22
svci	422	female	12	1	e3e3	11	2	2.50513	22
svci	742	female	12	1	e3e3	24	1	0	24
svci	743	female	12	1	e3e3	27	2	0.941821	24
svci	745	female	12	1	e3e3	26	3	2.41205	24
svci	746	female	12	1	e3e3	28	4	4.83778	24
svci	747	female	12	1	e3e3	28	5	7.53456	24
svci	627	female	12	2	e3e3	29	1	0	29
svci	628	female	12	2	e3e3	27	2	7.50992	29
svci	629	female	12	2	e3e3	28	3	9.26215	29
svci	630	female	12	2	e3e3	25	4	10.5818	29
svci	749	female	6	1	e3e3	27	1	0	27
svci	750	female	6	1	e3e3	26	2	1.44285	27
svci	567	female	18	2	e3e3	24	1	0	24
svci	568	female	18	2	e3e3	25	2	1.30595	24
svci	573	female	12	1	e3e3	29	1	0	29
svci	574	female	12	1	e3e3	27	2	11.6112	29
svci	575	female	12	1	e3e3	26	3	14.1602	29
svci	576	female	12	1	e3e3	29	4	15.8905	29
svci	443	female	12	2	e3e3	29	1	0	29
svci	444	female	12	2	e3e3	25	2	2.19028	29
svci	724	female	12	2	e2	28	1	0	28
svci	725	female	12	2	e2	25	2	1.15811	28
svci	726	female	12	2	e2	25	3	2.15195	28
svci	727	female	12	2	e2	27	4	3.22245	28
svci	728	female	12	2	e2	23	5	4.17522	28
svci	729	female	12	2	e2	22	6	6.11088	28
svci	730	female	12	2	e2	23	7	9.34976	28
svci	39	female	6	2	e3e3	24	1	0	24
svci	40	female	6	2	e3e3	22	2	4.44901	24
svci	41	female	6	2	e3e3	22	3	5.72211	24
svci	42	female	6	2	e3e3	21	4	7.27447	24
svci	290	female	16	2	e3e3	28	1	0	28
svci	291	female	16	2	e3e3	29	2	2.62286	28
svci	292	female	16	2	e3e3	28	3	3.3922	28
svci	293	female	16	2	e3e3	25	4	5.36071	28
svci	294	female	16	2	e3e3	22	5	6.75975	28
svci	295	female	16	2	e3e3	20	6	7.81383	28
svci	296	female	16	2	e3e3	14	7	9.02669	28
svci	470	female	6	2	e4	23	1	0	23
svci	471	female	6	2	e4	19	2	1.49487	23
svci	472	female	6	2	e4	15	3	4.10404	23
svci	473	female	6	2	e4	15	4	6.01232	23
svci	36	male	12	2	e3e3	14	1	0	14
svci	38	male	12	2	e3e3	14	2	2.02053	14
svci	458	female	6	2	e3e3	26	1	0	26
svci	459	female	6	2	e3e3	22	2	1.56058	26
svci	666	female	12	2	e4	29	1	0	29
svci	667	female	12	2	e4	29	2	1.44285	29
svci	668	female	12	2	e4	27	3	3.40589	29
svci	593	female	0	2	e4	15	1	0	15
svci	594	female	0	2	e4	7	2	9.63176	15
svci	124	female	3	1	e3e3	29	1	0	29
svci	125	female	3	1	e3e3	28	2	2.89391	29
svci	126	female	3	1	e3e3	28	3	4.9473	29
svci	128	female	3	1	e3e3	29	4	6.95688	29
svci	129	female	3	1	e3e3	30	5	8.16153	29
svci	130	female	3	1	e3e3	26	6	10.0589	29
svci	835	male	12	2	e3e3	25	1	0	25
svci	836	male	12	2	e3e3	21	2	5.52224	25
svci	526	female	0.5	1	e3e3	24	1	0	24
svci	527	female	0.5	1	e3e3	17	2	1.3744	24
svci	528	female	0.5	1	e3e3	17	3	5.32238	24
svci	529	female	0.5	1	e3e3	19	4	7.3922	24
svci	530	female	0.5	1	e3e3	20	5	9.31143	24
svci	612	female	0.5	1	e4	24	1	0	24
svci	613	female	0.5	1	e4	19	2	4.8679	24
svci	512	male	16	1	e2	30	1	0	30
svci	513	male	16	1	e2	29	2	1.44558	30
svci	514	male	16	1	e2	28	3	3.20876	30
svci	515	male	16	1	e2	30	4	4.56674	30
svci	221	female	0.5	2	e2	23	1	0	23
svci	222	female	0.5	2	e2	23	2	1.1499	23
svci	223	female	0.5	2	e2	21	3	2.08898	23
svci	224	female	0.5	2	e2	24	4	3.08556	23
svci	225	female	0.5	2	e2	22	5	4.25188	23
svci	226	female	0.5	2	e2	19	6	5.30869	23
svci	227	female	0.5	2	e2	19	7	6.3655	23
svci	228	female	0.5	2	e2	16	8	9.19918	23
svci	580	male	19	1	e3e3	29	1	0	29
svci	581	male	19	1	e3e3	23	2	6.8063	29
svci	799	female	2	1	e4	22	1	0	22
svci	800	female	2	1	e4	26	2	0.941821	22
svci	801	female	2	1	e4	24	3	1.99316	22
svci	802	female	2	1	e4	24	4	2.99247	22
svci	803	female	2	1	e4	23	5	4.3258	22
svci	804	female	2	1	e4	21	6	5.42916	22
svci	107	male	12	2	e3e3	23	1	0	23
svci	108	male	12	2	e3e3	21	2	1.14442	23
svci	109	male	12	2	e3e3	21	3	2.10267	23
svci	110	male	12	2	e3e3	20	4	3.14032	23
svci	111	male	12	2	e3e3	18	5	4.00548	23
svci	112	male	12	2	e3e3	7	6	5.34429	23
svci	113	male	12	2	e3e3	4	7	6.61465	23
svci	719	female	5	2	e4	30	1	0	30
svci	720	female	5	2	e4	29	2	2.31896	30
svci	721	female	5	2	e4	29	3	3.77823	30
svci	446	male	3	2	e3e3	30	1	0	30
svci	447	male	3	2	e3e3	29	2	0.985626	30
svci	448	male	3	2	e3e3	30	3	1.97947	30
svci	449	male	3	2	e3e3	29	4	2.99247	30
svci	450	male	3	2	e3e3	29	5	3.97536	30
svci	451	male	3	2	e3e3	29	6	4.92539	30
svci	452	male	3	2	e3e3	29	7	5.92745	30
svci	453	male	3	2	e3e3	30	8	6.95962	30
svci	454	male	3	2	e3e3	30	9	7.95893	30
svci	455	male	3	2	e3e3	30	10	10.475	30
svci	456	male	3	2	e3e3	30	11	12.7912	30
svci	46	female	0.5	2	e3e3	27	1	0	27
svci	47	female	0.5	2	e3e3	23	2	5.99315	27
svci	48	female	0.5	2	e3e3	23	3	7.10198	27
svci	49	female	0.5	2	e3e3	19	4	9.07324	27
svci	516	female	0.5	2	e3e3	27	1	0	27
svci	518	female	0.5	2	e3e3	22	2	9.78508	27
svci	519	female	0.5	2	e3e3	16	3	11.2745	27
svci	520	female	0.5	2	e3e3	21	4	13.6701	27
svci	590	female	13	1	e3e3	26	1	0	26
svci	591	female	13	1	e3e3	24	2	2.51061	26
svci	592	female	13	1	e3e3	18	3	4.4846	26
svci	584	female	1	2	e3e3	26	1	0	26
svci	585	female	1	2	e3e3	23	2	1.0705	26
svci	586	female	1	2	e3e3	21	3	7.35113	26
svci	587	female	1	2	e3e3	23	4	9.3306	26
svci	783	male	14	1	e3e3	28	1	0	28
svci	784	male	14	1	e3e3	28	2	4.38056	28
svci	786	male	14	1	e3e3	26	3	6.73511	28
svci	674	female	6	1	e4	23	1	0	23
svci	675	female	6	1	e4	22	2	8.03012	23
svci	687	female	12	1	e3e3	30	1	0	30
svci	688	female	12	1	e3e3	28	2	2.14921	30
svci	689	female	12	1	e3e3	27	3	3.66051	30
svci	74	female	16	2	e3e3	27	1	0	27
svci	75	female	16	2	e3e3	28	2	1.02396	27
svci	76	female	16	2	e3e3	27	3	2.0397	27
svci	77	female	16	2	e3e3	28	4	3.0527	27
svci	78	female	16	2	e3e3	24	5	4.23545	27
svci	79	female	16	2	e3e3	23	6	5.27858	27
svci	80	female	16	2	e3e3	20	7	6.40931	27
svci	81	female	16	2	e3e3	20	8	7.67146	27
svci	82	female	16	2	e3e3	15	9	8.66804	27
svci	642	female	9	1	e4	21	1	0	21
svci	643	female	9	1	e4	23	2	1.50856	21
svci	644	female	9	1	e4	19	3	2.71869	21
svci	645	female	9	1	e4	22	4	3.79466	21
svci	646	female	9	1	e4	18	5	4.78303	21
svci	647	female	9	1	e4	15	6	5.85626	21
svci	648	female	9	1	e4	10	7	8.70089	21
svci	577	female	16	1	e3e3	19	1	0	19
svci	578	female	16	1	e3e3	22	2	0.865161	19
svci	579	female	16	1	e3e3	17	3	4.72006	19
svci	490	male	18	2	e3e3	30	1	0	30
svci	491	male	18	2	e3e3	30	2	1.01848	30
svci	764	female	6	2	e3e3	22	1	0	22
svci	765	female	6	2	e3e3	23	2	1.55236	22
svci	766	female	6	2	e3e3	20	3	2.65024	22
svci	767	female	6	2	e3e3	23	4	3.63039	22
svci	768	female	6	2	e3e3	20	5	4.62423	22
svci	769	female	6	2	e3e3	17	6	6.35181	22
svci	770	female	6	2	e3e3	18	7	8.3039	22
svci	761	male	16	2	e4	23	1	0	23
svci	762	male	16	2	e4	23	2	1.55784	23
svci	763	male	16	2	e4	28	3	2.76523	23
svci	569	female	3	1	e2	29	1	0	29
svci	570	female	3	1	e2	28	2	2.75702	29
svci	571	female	3	1	e2	25	3	8.67625	29
svci	572	female	3	1	e2	25	4	11.885	29
svci	698	female	16	1	e4	22	1	0	22
svci	699	female	16	1	e4	19	2	2.48597	22
svci	354	female	6	1	e2	24	1	0	24
svci	355	female	6	1	e2	18	2	1.91376	24
svci	693	female	6	2	e3e3	29	1	0	29
svci	694	female	6	2	e3e3	28	2	6.71321	29
svci	695	female	6	2	e3e3	12	3	11.165	29
svci	268	female	9	1	e3e3	29	1	0	29
svci	269	female	9	1	e3e3	26	2	4.13689	29
svci	270	female	9	1	e3e3	24	3	5.76591	29
svci	271	female	9	1	e3e3	26	4	7.0308	29
svci	272	female	9	1	e3e3	25	5	7.97262	29
svci	273	female	9	1	e3e3	27	6	8.97194	29
svci	274	female	9	1	e3e3	27	7	9.96851	29
svci	275	female	9	1	e3e3	27	8	10.8638	29
svci	276	female	9	1	e3e3	30	9	11.7153	29
svci	277	female	9	1	e3e3	24	10	12.6899	29
svci	278	female	9	1	e3e3	20	11	13.8426	29
svci	182	male	2	2	e4	25	1	0	25
svci	183	male	2	2	e4	23	2	0.881588	25
svci	184	male	2	2	e4	25	3	1.84531	25
svci	185	male	2	2	e4	22	4	3.55373	25
svci	186	male	2	2	e4	25	5	4.52567	25
svci	187	male	2	2	e4	27	6	4.85421	25
svci	188	male	2	2	e4	25	7	6.6475	25
svci	189	male	2	2	e4	23	8	7.63039	25
svci	190	male	2	2	e4	22	9	8.68994	25
svci	191	male	2	2	e4	21	10	9.68104	25
svci	192	male	2	2	e4	24	11	10.7488	25
svci	193	male	2	2	e4	26	12	11.7071	25
svci	194	male	2	2	e4	26	13	13.6728	25
svci	195	male	2	2	e4	22	14	15.5866	25
svci	22	male	12	1	e4	29	1	0	29
svci	23	male	12	1	e4	28	2	1.82067	29
svci	24	male	12	1	e4	27	3	3.31554	29
svci	25	male	12	1	e4	25	4	5.97673	29
svci	27	male	12	1	e4	28	5	7.58932	29
svci	28	male	12	1	e4	28	6	9.0705	29
svci	649	female	0.5	2	e4	19	1	0	19
svci	650	female	0.5	2	e4	19	2	1.64819	19
svci	651	female	0.5	2	e4	17	3	3.66598	19
svci	817	female	3	1	e4	14	1	0	14
svci	818	female	3	1	e4	20	2	3.03628	14
svci	52	male	5	1	e2	24	1	0	24
svci	53	male	5	1	e2	27	2	1.08967	24
svci	54	male	5	1	e2	28	3	2.02601	24
svci	55	male	5	1	e2	26	4	3.18138	24
svci	56	male	5	1	e2	28	5	4.1807	24
svci	57	male	5	1	e2	27	6	5.09514	24
svci	58	male	5	1	e2	29	7	5.85079	24
svci	59	male	5	1	e2	27	8	7.35661	24
svci	60	male	5	1	e2	27	9	8.63792	24
svci	61	male	5	1	e2	27	10	10.0862	24
svci	62	male	5	1	e2	26	11	11.5592	24
svci	474	female	6	2	e4	29	1	0	29
svci	475	female	6	2	e4	26	2	1.0486	29
svci	476	female	6	2	e4	30	3	2.89665	29
svci	477	female	6	2	e4	27	4	4.82135	29
svci	478	female	6	2	e4	27	5	5.74127	29
svci	479	female	6	2	e4	22	6	6.86105	29
svci	807	male	16	1	e3e3	30	1	0	30
svci	809	male	16	1	e3e3	29	2	1.99042	30
svci	810	male	16	1	e3e3	30	3	5.38262	30
svci	811	male	16	1	e3e3	29	4	6.4449	30
svci	234	female	0.5	1	e4	25	1	0	25
svci	235	female	0.5	1	e4	24	2	1.7796	25
svci	236	female	0.5	1	e4	24	3	3.3128	25
svci	237	female	0.5	1	e4	23	4	4.27379	25
svci	238	female	0.5	1	e4	23	5	5.23477	25
svci	239	female	0.5	1	e4	26	6	6.24504	25
svci	240	female	0.5	1	e4	26	7	7.39494	25
svci	241	female	0.5	1	e4	24	8	8.67899	25
svci	242	female	0.5	1	e4	25	9	9.70294	25
svci	243	female	0.5	1	e4	23	10	11.6769	25
svci	244	female	0.5	1	e4	23	11	13.0103	25
svci	245	female	0.5	1	e4	19	12	16.2793	25
svci	399	female	6	1	e4	23	1	0	23
svci	400	female	6	1	e4	23	2	0.974675	23
svci	401	female	6	1	e4	25	3	1.91102	23
svci	402	female	6	1	e4	25	4	3.04175	23
svci	403	female	6	1	e4	26	5	4.44079	23
svci	404	female	6	1	e4	21	6	6.86105	23
svci	406	female	6	1	e4	12	7	12.0931	23
svci	771	male	16	1	e4	21	1	0	21
svci	772	male	16	1	e4	18	2	0.996578	21
svci	793	female	3	1	e3e3	24	1	0	24
svci	794	female	3	1	e3e3	17	2	3.65777	24
svci	795	female	3	1	e3e3	25	3	8.70089	24
svci	796	female	3	1	e3e3	12	4	10.371	24
svci	797	female	3	1	e3e3	17	5	11.3566	24
svci	798	female	3	1	e3e3	14	6	12.7584	24
svci	684	female	5	1	e3e3	24	1	0	24
svci	685	female	5	1	e3e3	26	2	4.21081	24
svci	686	female	5	1	e3e3	24	3	6.20944	24
svci	606	male	12	1	e3e3	25	1	0	25
svci	607	male	12	1	e3e3	24	2	2.84463	25
svci	17	male	14	1	e3e3	29	1	0	29
svci	18	male	14	1	e3e3	26	2	2.24504	29
svci	19	male	14	1	e3e3	30	3	3.2115	29
svci	20	male	14	1	e3e3	29	4	4.49008	29
svci	21	male	14	1	e3e3	29	5	7.89596	29
svci	653	female	12	2	e3e3	29	1	0	29
svci	654	female	12	2	e3e3	29	2	2.02601	29
svci	655	female	12	2	e3e3	26	3	5.15264	29
svci	535	male	12	2	e3e3	25	1	0	25
svci	536	male	12	2	e3e3	28	2	1.87817	25
svci	532	female	0.5	2	e3e3	18	1	0	18
svci	533	female	0.5	2	e3e3	15	2	1.11157	18
svci	131	male	6	2	e3e3	29	1	0	29
svci	132	male	6	2	e3e3	29	2	0.892539	29
svci	133	male	6	2	e3e3	29	3	1.8809	29
svci	134	male	6	2	e3e3	27	4	2.89938	29
svci	135	male	6	2	e3e3	27	5	3.47433	29
svci	136	male	6	2	e3e3	26	6	4.52293	29
svci	137	male	6	2	e3e3	29	7	5.52772	29
svci	138	male	6	2	e3e3	28	8	6.52156	29
svci	139	male	6	2	e3e3	27	9	7.54004	29
svci	140	male	6	2	e3e3	27	10	8.55578	29
svci	141	male	6	2	e3e3	26	11	10.8966	29
svci	142	male	6	2	e3e3	26	12	12.3997	29
svci	331	female	9	2	e3e3	26	1	0	26
svci	332	female	9	2	e3e3	28	2	1.28131	26
svci	333	female	9	2	e3e3	29	3	3.46886	26
svci	334	female	9	2	e3e3	27	4	4.62971	26
svci	335	female	9	2	e3e3	27	5	5.68378	26
svci	336	female	9	2	e3e3	29	6	6.66667	26
svci	337	female	9	2	e3e3	27	7	7.67693	26
svci	338	female	9	2	e3e3	28	8	8.50103	26
svci	339	female	9	2	e3e3	26	9	10.4641	26
svci	340	female	9	2	e3e3	25	10	12.3121	26
svci	171	female	9	2	e3e3	27	1	0	27
svci	172	female	9	2	e3e3	28	2	0.706365	27
svci	173	female	9	2	e3e3	27	3	2.49418	27
svci	174	female	9	2	e3e3	28	4	3.19781	27
svci	175	female	9	2	e3e3	27	5	4.19986	27
svci	176	female	9	2	e3e3	28	6	5.15537	27
svci	177	female	9	2	e3e3	29	7	6.11636	27
svci	178	female	9	2	e3e3	22	8	7.11294	27
svci	179	female	9	2	e3e3	21	9	8.43806	27
svci	180	female	9	2	e3e3	19	10	10.3929	27
svci	181	female	9	2	e3e3	13	11	12.5585	27
svci	359	male	16	1	e3e3	27	1	0	27
svci	360	male	16	1	e3e3	27	2	1.03764	27
svci	361	male	16	1	e3e3	27	3	2.41752	27
svci	362	male	16	1	e3e3	27	4	3.30185	27
svci	363	male	16	1	e3e3	26	5	4.29843	27
svci	364	male	16	1	e3e3	28	6	5.31417	27
svci	365	male	16	1	e3e3	28	7	6.54073	27
svci	366	male	16	1	e3e3	27	8	9.0705	27
svci	317	female	16	1	e3e3	30	1	0	30
svci	319	female	16	1	e3e3	30	2	1.48665	30
svci	320	female	16	1	e3e3	29	3	2.54894	30
svci	321	female	16	1	e3e3	30	4	3.57837	30
svci	322	female	16	1	e3e3	27	5	4.61054	30
svci	323	female	16	1	e3e3	30	6	5.56879	30
svci	324	female	16	1	e3e3	29	7	6.50787	30
svci	326	female	16	1	e3e3	30	8	7.56742	30
svci	327	female	16	1	e3e3	29	9	11.1157	30
svci	7	male	18	1	e3e3	30	1	0	30
svci	8	male	18	1	e3e3	29	2	0.988364	30
svci	9	male	18	1	e3e3	30	3	1.96304	30
svci	10	male	18	1	e3e3	29	4	3.48255	30
svci	11	male	18	1	e3e3	30	5	5.47023	30
svci	12	male	18	1	e3e3	29	6	7.52635	30
svci	13	male	18	1	e3e3	29	7	8.56126	30
svci	114	male	18	2	e3e3	27	1	0	27
svci	115	male	18	2	e3e3	25	2	0.950034	27
svci	116	male	18	2	e3e3	24	3	2.43669	27
svci	90	female	6	2	e4	26	1	0	26
svci	91	female	6	2	e4	24	2	1.97125	26
svci	92	female	6	2	e4	26	3	2.89117	26
svci	93	female	6	2	e4	23	4	3.93155	26
svci	94	female	6	2	e4	23	5	5.10062	26
svci	95	female	6	2	e4	23	6	6.78713	26
svci	96	female	6	2	e4	25	7	9.47296	26
svci	367	female	6	1	e3e3	28	1	0	28
svci	368	female	6	1	e3e3	27	2	1.06502	28
svci	369	female	6	1	e3e3	28	3	2.0397	28
svci	370	female	6	1	e3e3	26	4	3.01711	28
svci	371	female	6	1	e3e3	28	5	3.96441	28
svci	372	female	6	1	e3e3	27	6	4.95277	28
svci	373	female	6	1	e3e3	27	7	5.96852	28
svci	374	female	6	1	e3e3	28	8	6.92676	28
svci	375	female	6	1	e3e3	24	9	7.84668	28
svci	376	female	6	1	e3e3	26	10	9.40178	28
svci	377	female	6	1	e3e3	18	11	11.6632	28
svci	378	female	6	1	e3e3	11	12	13.3799	28
svci	387	male	16	1	e3e3	23	1	0	23
svci	388	male	16	1	e3e3	24	2	0.884326	23
svci	389	male	16	1	e3e3	24	3	1.99316	23
svci	390	male	16	1	e3e3	23	4	2.87474	23
svci	391	male	16	1	e3e3	20	5	3.85489	23
svci	392	male	16	1	e3e3	17	6	4.87064	23
svci	393	male	16	1	e3e3	20	7	5.84805	23
svci	394	male	16	1	e3e3	22	8	6.87474	23
svci	395	male	16	1	e3e3	20	9	7.58385	23
svci	396	male	16	1	e3e3	24	10	8.8679	23
svci	397	male	16	1	e3e3	16	11	13.6783	23
svci	413	female	16	2	e3e3	27	1	0	27
svci	414	female	16	2	e3e3	26	2	1.43463	27
svci	162	female	6	1	e3e3	27	1	0	27
svci	163	female	6	1	e3e3	30	2	0.99384	27
svci	164	female	6	1	e3e3	26	3	2.02875	27
svci	165	female	6	1	e3e3	27	4	3.05818	27
svci	166	female	6	1	e3e3	27	5	4.14784	27
svci	167	female	6	1	e3e3	27	6	5.1499	27
svci	168	female	6	1	e3e3	24	7	6.08624	27
svci	169	female	6	1	e3e3	27	8	7.12115	27
svci	170	female	6	1	e3e3	26	9	8.84326	27
svci	562	female	6	1	e4	29	1	0	29
svci	563	female	6	1	e4	24	2	2.52156	29
svci	564	female	6	1	e4	24	3	3.92608	29
svci	416	female	9	2	e4	21	1	0	21
svci	417	female	9	2	e4	16	2	1.13621	21
svci	829	female	6	2	e3e3	24	1	0	24
svci	830	female	6	2	e3e3	19	2	4.56947	24
svci	83	male	7	2	e3e3	29	1	0	29
svci	84	male	7	2	e3e3	30	2	0.99384	29
svci	85	male	7	2	e3e3	27	3	2.50513	29
svci	86	male	7	2	e3e3	29	4	3.49623	29
svci	87	male	7	2	e3e3	28	5	4.47365	29
svci	88	male	7	2	e3e3	28	6	5.33607	29
svci	89	male	7	2	e3e3	28	7	6.05613	29
svci	1	male	12	1	e3e3	28	1	0	28
svci	2	male	12	1	e3e3	28	2	2.02875	28
svci	3	male	12	1	e3e3	30	3	6.38193	28
svci	4	male	12	1	e3e3	27	4	8.27926	28
svci	5	male	12	1	e3e3	28	5	9.51129	28
svci	6	male	12	1	e3e3	28	6	10.9377	28
svci	379	female	6	1	e3e3	28	1	0	28
svci	380	female	6	1	e3e3	27	2	0.977413	28
svci	381	female	6	1	e3e3	26	3	1.99316	28
svci	382	female	6	1	e3e3	26	4	2.96236	28
svci	383	female	6	1	e3e3	26	5	4.00821	28
svci	384	female	6	1	e3e3	25	6	5.21287	28
svci	386	female	6	1	e3e3	23	7	6.1191	28
svci	631	male	12	2	e3e3	30	1	0	30
svci	632	male	12	2	e3e3	29	2	0.947296	30
svci	633	male	12	2	e3e3	29	3	1.97125	30
svci	634	male	12	2	e3e3	27	4	3.08282	30
svci	635	male	12	2	e3e3	27	5	4.52019	30
svci	636	male	12	2	e3e3	26	6	5.47844	30
svci	637	male	12	2	e3e3	24	7	7.46338	30
svci	639	male	12	2	e3e3	24	8	10.4997	30
svci	501	male	6	2	e3e3	26	1	0	26
svci	502	male	6	2	e3e3	29	2	0.936345	26
svci	503	male	6	2	e3e3	27	3	1.90828	26
svci	504	male	6	2	e3e3	29	4	2.91855	26
svci	505	male	6	2	e3e3	28	5	3.96715	26
svci	506	male	6	2	e3e3	29	6	4.92539	26
svci	507	male	6	2	e3e3	27	7	5.90007	26
svci	508	male	6	2	e3e3	28	8	8.45996	26
svci	509	male	6	2	e3e3	27	9	11.8302	26
svci	425	male	12	1	e3e3	28	1	0	28
svci	426	male	12	1	e3e3	26	2	2.46954	28
svci	427	male	12	1	e3e3	16	3	4.54209	28
svci	297	female	6	1	e3e3	29	1	0	29
svci	298	female	6	1	e3e3	28	2	0.900753	29
svci	299	female	6	1	e3e3	27	3	1.9165	29
svci	301	female	6	1	e3e3	28	4	5.17454	29
svci	302	female	6	1	e3e3	29	5	6.1191	29
svci	303	female	6	1	e3e3	26	6	7.12115	29
svci	304	female	6	1	e3e3	24	7	9.22108	29
svci	117	female	11	1	e3e3	27	1	0	27
svci	118	female	11	1	e3e3	24	2	0.950034	27
svci	119	female	11	1	e3e3	27	3	2.43669	27
svci	120	female	11	1	e3e3	23	4	5.78782	27
svci	121	female	9	2	e3e3	24	1	0	24
svci	122	female	9	2	e3e3	29	2	3.60301	24
svci	123	female	9	2	e3e3	30	3	5.87543	24
svci	623	female	6	1	e4	26	1	0	26
svci	624	female	6	1	e4	20	2	3.52635	26
svci	537	female	6	2	e4	26	1	0	26
svci	538	female	6	2	e4	29	2	1.55236	26
svci	539	female	6	2	e4	23	3	3.46338	26
svci	540	female	6	2	e4	23	4	4.98563	26
svci	541	female	6	2	e4	24	5	6.14647	26
svci	542	female	6	2	e4	14	6	7.26626	26
svci	210	female	6	1	e4	27	1	0	27
svci	211	female	6	1	e4	30	2	1.06229	27
svci	212	female	6	1	e4	26	3	2.00958	27
svci	213	female	6	1	e4	28	4	3.21971	27
svci	214	female	6	1	e4	27	5	4.17522	27
svci	215	female	6	1	e4	26	6	5.50308	27
svci	216	female	6	1	e4	26	7	6.92403	27
svci	217	female	6	1	e4	25	8	8.42163	27
svci	218	female	6	1	e4	29	9	11.0198	27
svci	219	female	6	1	e4	30	10	12.7721	27
svci	656	female	6	2	e3e3	21	1	0	21
svci	657	female	6	2	e3e3	21	2	1.28405	21
svci	658	female	6	2	e3e3	19	3	3.83299	21
svci	543	female	9	2	e4	28	1	0	28
svci	544	female	9	2	e4	24	2	1.57426	28
svci	545	female	9	2	e4	22	3	2.54073	28
svci	546	female	9	2	e4	20	4	3.46064	28
svci	547	female	9	2	e4	13	5	4.42711	28
svci	548	female	9	2	e4	19	6	5.51129	28
svci	549	female	9	2	e4	16	7	6.76797	28
svci	550	female	9	2	e4	18	8	7.96988	28
svci	551	female	9	2	e4	9	9	10.2177	28
svci	144	male	1	2	e3e3	23	1	0	23
svci	145	male	1	2	e3e3	18	2	1.04038	23
svci	146	male	1	2	e3e3	21	3	2.00411	23
svci	147	male	1	2	e3e3	20	4	3.03901	23
svci	148	male	1	2	e3e3	21	5	4.47639	23
svci	149	male	1	2	e3e3	22	6	5.32512	23
svci	150	male	1	2	e3e3	19	7	6.23135	23
svci	151	male	1	2	e3e3	17	8	7.76455	23
svci	608	female	12	1	e3e3	25	1	0	25
svci	609	female	12	1	e3e3	28	2	6.63655	25
svci	708	female	6	2	e3e3	24	1	0	24
svci	710	female	6	2	e3e3	22	2	2.51335	24
svci	462	male	9	1	e3e3	24	1	0	24
svci	463	male	9	1	e3e3	24	2	1.26489	24
svci	464	male	9	1	e3e3	25	3	2.2998	24
svci	465	male	9	1	e3e3	26	4	3.32923	24
svci	466	male	9	1	e3e3	25	5	4.40794	24
svci	467	male	9	1	e3e3	19	6	6.7488	24
svci	468	male	9	1	e3e3	21	7	7.74538	24
svci	469	male	9	1	e3e3	17	8	9.60712	24
svci	619	female	7	2	e3e3	18	1	0	18
svci	621	female	7	2	e3e3	13	2	4.87337	18
svci	428	female	6	1	e3e3	23	1	0	23
svci	429	female	6	1	e3e3	19	2	2.45585	23
svci	740	male	16	1	e3e3	14	1	0	14
svci	741	male	16	1	e3e3	22	2	2.7707	14
svci	484	female	6	2	e3e3	16	1	0	16
svci	485	female	6	2	e3e3	17	2	0.574949	16
svci	486	female	6	2	e3e3	11	3	1.60438	16
svci	496	female	6	1	e4	17	1	0	17
svci	497	female	6	1	e4	16	2	0.925394	17
svci	498	female	6	1	e4	18	3	3.0527	17
svci	499	female	6	1	e4	21	4	3.61123	17
svci	500	female	6	1	e4	16	5	5.12252	17
svci	616	female	12	1	e3e3	26	1	0	26
svci	617	female	12	1	e3e3	25	2	5.02669	26
svci	281	male	0.5	1	e4	20	1	0	20
svci	282	male	0.5	1	e4	16	2	1.06502	20
svci	283	male	0.5	1	e4	13	3	3.77276	20
svci	160	male	3	2	e4	19	1	0	19
svci	161	male	3	2	e4	20	2	2.8501	19
svci	731	female	0.5	2	e4	17	1	0	17
svci	732	female	0.5	2	e4	20	2	0.928131	17
svci	733	female	0.5	2	e4	17	3	2.11636	17
svci	734	female	0.5	2	e4	17	4	2.97057	17
svci	735	female	0.5	2	e4	14	5	4.06297	17
svci	736	female	0.5	2	e4	13	6	5.65092	17
svci	737	female	0.5	2	e4	12	7	6.65845	17
svci	738	female	0.5	2	e4	10	8	8.1807	17
svci	774	male	9	2	e4	17	1	0	17
svci	775	male	9	2	e4	24	2	0.974675	17
svci	776	male	9	2	e4	21	3	1.4757	17
svci	777	male	9	2	e4	19	4	3.5154	17
svci	552	female	9	2	e2	12	1	0	12
svci	553	female	9	2	e2	12	2	1.00479	12
svci	229	female	14	2	e4	20	1	0	20
svci	230	female	14	2	e4	20	2	0.922656	20
svci	231	female	14	2	e4	19	3	2.41205	20
svci	232	female	14	2	e4	19	4	4.48186	20
svci	265	female	12	2	e3e3	16	1	0	16
svci	266	female	12	2	e3e3	12	2	1.53593	16
svci	669	female	6	2	e3e3	28	1	0	28
svci	670	female	6	2	e3e3	24	2	1.7796	28
svci	671	female	6	2	e3e3	27	3	3.48255	28
svci	672	female	6	2	e3e3	20	4	4.53936	28
svci	673	female	6	2	e3e3	19	5	7.54004	28
svci	787	male	16	1	e2	24	1	0	24
svci	788	male	16	1	e2	27	2	1.24298	24
svci	789	male	16	1	e2	19	3	3.29363	24
svci	792	male	16	1	e2	18	4	6.84463	24
svci	813	female	1	2	e3e3	26	1	0	26
svci	814	female	1	2	e3e3	20	2	1.12526	26
svci	815	female	1	2	e3e3	15	3	5.18001	26
[truncated: 56 more rows]
